# Supplementary material for: Modeling combinatorial regulation from single-cell multi-omics provides regulatory units underpinning cell type landscape using cRegulon
Source: Genome Biol. 2025 Jul 24;26:220. doi: 10.1186/s13059-025-03680-w (PMC12291291; doi:10.1186/s13059-025-03680-w)
Supplement: Supplementary file 2 — Additional file 2: Table S1: Functional enrichment with TGs of M2 and M6 in simulation experiment. Table S2: The AUPRC values of five methods on four gold standard TF pair sets. Table S3: cRegulons of human fetal atlas. Table S4: Top 20 GO pathways enriched in cRegulon, DEGs, ChromVAR TFs, SCENIC TFs and SCENIC + TFs of hematopoietic stem cell. Table S5: Top 20 GO pathways enriched in cRegulon, DEGs, ChromVAR TFs, SCENIC TFs and SCENIC + TFs of Syncytiotrophoblasts-and-villous-cytotrophoblasts. Table S6: Summary of the sequencing, mapping, and cells for scRNA-seq and scATAC-seq of RA data. Table S7: Marker genes analys with Seurat for 17 cell clusters of RA data. Table S8: cRegulons of RA dataset. Table S9: Top 20 GO pathways enriched in early cRegulon, early markers, early SCENIC TFs, early ChromVAR TFs and early SCENIC + TFs. Table S10: Top 20 GO pathways enriched in late cRegulon, late markers, late SCENIC TFs, late ChromVAR TFs and late SCENIC + TFs. Table S11: The ENCODE accession and download url of TF ChIP-seq and H3K27ac ChIA-PET data of K562. [file 13059_2025_3680_MOESM2_ESM.pdf]

## Sheet: TableS1
Table S1: Functional enrichment with TGs of M2 and M6 in simulation experiment.
M2's 200 TG	PValue	Genes	Fold Enrichment	FDR		M6's 200 TG	PValue	Genes	Fold Enrichment	FDR
GO:0030199~collagen fibril organization	1.57033e-32	COL11A1, COL12A1, LOXL3, LOXL4, ADAMTS12, LOXL1, LOXL2, ADAMTS2, SERPINH1, CYP1B1, ANXA2, LUM, EXT1, GREM1, COL1A1, COL3A1, COL1A2, COL5A1, LOX, P4HA3, COL5A2, COL6A1, PXDN, FMOD, DDR2	40.5386	2.27227e-29		GO:0030199~collagen fibril organization	8.83277e-24	LUM, LOXL3, LOXL4, PLOD1, ADAMTS12, LOXL1, LOXL2, GREM1, COL1A1, COL3A1, ADAMTS2, COL1A2, COL5A1, LOX, COL5A3, COL5A2, COL6A1, PXDN, SERPINH1, FMOD	32.7912	1.06347e-20
GO:0030198~extracellular matrix organization	4.45678e-22	VIT, COL15A1, COL16A1, OLFML2B, COL13A1, COL11A1, FBLN1, ADAMTS12, ADAMTS2, POSTN, EGFL6, COL24A1, FOXF2, MMP1, MMP2, COL1A1, COL3A1, CCDC80, COL1A2, COL4A2, COL4A1, COL5A2, PXDN, COL8A1, PTX3	16.3143	3.22448e-19		GO:0030198~extracellular matrix organization	2.62002e-18	COL15A1, OLFML2B, EGFL6, COL16A1, FOXF2, COL13A1, MMP1, MMP2, FBLN1, ADAMTS12, COL1A1, COL3A1, ADAMTS2, CCDC80, COL1A2, COL4A2, COL4A1, COL5A3, COL5A2, PXDN, PTX3, RECK	14.5161	1.57726e-15
GO:0007155~cell adhesion	1.71465e-18	SEMA5A, COL15A1, COL16A1, LAMA4, NTM, COL12A1, AMIGO2, TNC, THY1, THBS2, RND3, NID2, THBS1, ISLR, CYP1B1, POSTN, EGFL6, FN1, LAMB1, COL1A1, MFAP4, CXCL12, COL5A1, FAP, COL6A1, ITGA11, PXDN, ADAM12, CDH11, COL6A3, ITGBL1, COL8A1, TLN2, VCL, DDR2	6.70084	8.27034e-16		GO:0007155~cell adhesion	3.71084e-14	SEMA5A, COL15A1, CNTNAP1, COL16A1, LAMA4, NTM, TNC, THY1, THBS2, NID2, THBS1, THBS3, ACAN, ISLR, EGFL6, COL1A1, MFAP4, CXCL12, COL5A1, FAP, COL6A2, COL6A1, ITGA11, PXDN, ADAM12, CERCAM, SSPN, MXRA8, COL6A3, ITGBL1	5.80739	1.48928e-11
GO:0035987~endodermal cell differentiation	7.03259e-10	COL4A2, COL11A1, MMP2, COL12A1, COL6A1, FN1, HMGA2, COL8A1, LAMB1	28.3293	2.54404e-07		GO:0030324~lung development	1.04589e-06	CCBE1, COL3A1, ADAMTS2, LOX, WNT5A, LOXL3, TBX5, GLI2, STRA6	11.594	0.000314811
GO:0030324~lung development	5.70239e-09	CCBE1, COL3A1, ADAMTS2, ANXA2, LOX, EPAS1, WNT5A, LOXL3, TBX5, FGF2, GLI2	14.0148	1.65027e-06		GO:0071711~basement membrane organization	1.8236e-06	COL3A1, COL4A1, COL6A1, PXDN, NID1, NID2	28.229	0.000394571
GO:0001525~angiogenesis	3.10771e-08	PDGFRB, COL15A1, ANXA2, EPAS1, MMP2, CAV1, SERPINE1, FN1, VEGFC, THY1, FGF2, COL4A2, FAP, PXDN, CYP1B1, COL8A1	6.4133	7.49477e-06		GO:0071230~cellular response to amino acid stimulus	1.9663e-06	COL1A1, COL3A1, COL16A1, COL1A2, COL4A1, MMP2, COL5A2, COL6A1	13.5264	0.000394571
GO:0071711~basement membrane organization	5.24604e-08	EXT1, COL3A1, COL4A1, CAV1, COL6A1, PXDN, NID2	32.5719	1.08443e-05		GO:0001649~osteoblast differentiation	4.70291e-06	COL1A1, MRC2, LOX, CREB3L1, ITGA11, COL6A1, TMEM119, TNC, GLIS1, GLI2	7.9567	0.0008089
GO:0045766~positive regulation of angiogenesis	3.27475e-07	GREM1, SEMA5A, CCBE1, PTGIS, WNT5A, ADAM12, SERPINE1, VEGFC, CYP1B1, HMGA2, THBS1, FGF2	7.97679	5.9232e-05		GO:0007160~cell-matrix adhesion	7.00407e-06	COL3A1, COL13A1, COL5A3, ITGA11, ITGBL1, ADAMTS12, NID1, NID2, THBS3	9.01759	0.00105411
GO:0001649~osteoblast differentiation	5.79211e-07	COL1A1, MRC2, LOX, CREB3L1, ITGA11, COL6A1, TMEM119, TNC, FGF2, GLIS1, GLI2	8.65619	9.27739e-05		GO:0009612~response to mechanical stimulus	1.36261e-05	COL1A1, FOSL1, MMP2, COL6A1, TNC, FOSB, THBS1	13.2891	0.00182286
GO:0060070~canonical Wnt signaling pathway	6.41146e-07	EXT1, FZD2, FOXD1, WNT5B, FZD7, CAV1, WNT5A, COL6A1, FGF2, DKK1	10.0964	9.27739e-05		GO:0007507~heart development	2.64267e-05	COL3A1, OXTR, SALL1, LOX, MMP2, COL6A1, SYPL2, TBX5, GLI2, FBN1, STRA6	5.64134	0.00318177
GO:0071230~cellular response to amino acid stimulus	2.11727e-06	COL1A1, COL3A1, COL16A1, COL1A2, COL4A1, MMP2, COL5A2, COL6A1	13.3777	0.000278517		GO:0043588~skin development	3.55234e-05	COL1A1, COL3A1, ADAMTS2, COL5A1, COL5A3, COL5A2	15.8358	0.0038882
GO:0032964~collagen biosynthetic process	3.36864e-06	COL1A1, COL5A1, SERPINH1, PCOLCE, TRAM2	44.5925	0.000406201		GO:0048251~elastic fiber assembly	0.000119281	MFAP4, COL3A1, EFEMP2, LOX	39.3495	0.0119678
GO:0007160~cell-matrix adhesion	7.59912e-06	COL3A1, COL13A1, ANXA2, ITGA11, FN1, ITGBL1, ADAMTS12, NID2, VCL	8.9185	0.000845841		GO:0032964~collagen biosynthetic process	0.000157966	COL1A1, COL5A1, SERPINH1, PCOLCE	36.0704	0.0146301
GO:0009612~response to mechanical stimulus	1.45139e-05	COL1A1, POSTN, MMP2, COL6A1, TNC, FOSB, THBS1	13.143	0.00150011		GO:0001525~angiogenesis	0.000187489	PDGFRB, COL15A1, COL4A2, FAP, MMP2, PXDN, SERPINE1, VEGFC, CSPG4, THY1, WASF2	4.45814	0.0161241
GO:0007507~heart development	2.90473e-05	COL3A1, OXTR, LOX, MMP2, COL6A1, FN1, SYPL2, TBX5, BICC1, GLI2, FBN1	5.57934	0.0028021		GO:0001501~skeletal system development	0.000210899	COL1A1, ACAN, COL1A2, COL13A1, COL5A2, GLI2, HOXA11, FBN1	6.60831	0.0169282
GO:0001501~skeletal system development	3.11551e-05	TFAP2A, COL1A1, COL1A2, COL13A1, FST, CDH11, COL5A2, GLI2, FBN1	7.35265	0.00281759		GO:0035115~embryonic forelimb morphogenesis	0.000229149	CRABP2, ALX3, TBX5, RECK, HOXA11	16.3956	0.0172434
GO:0071560~cellular response to transforming growth factor beta stimulus	4.0231e-05	COL1A1, POSTN, COL4A2, CAV1, WNT5A, FBN1, DDR2	11.017	0.00342437		GO:0018057~peptidyl-lysine oxidation	0.000250431	LOX, LOXL3, LOXL2	108.211	0.0177364
GO:0001666~response to hypoxia	4.43758e-05	POSTN, CXCL12, PLAU, EPAS1, MMP2, CAV1, VEGFC, THBS1, CRYAB, LOXL2	6.01247	0.00356732		GO:0002040~sprouting angiogenesis	0.000289044	CCBE1, VEGFC, THBS1, RECK, LOXL2	15.4587	0.0193338
GO:0030335~positive regulation of cell migration	8.31753e-05	PDGFRB, COL1A1, SEMA5A, CXCL12, WNT5B, PLAU, MMP2, CAV1, NTF3, TWIST2, LAMB1, THBS1	4.45925	0.00614517		GO:0048566~embryonic digestive tract development	0.000391352	SALL1, FOXF2, GLI2, STRA6	27.0528	0.0247993
GO:0007229~integrin-mediated signaling pathway	8.49368e-05	COL3A1, COL16A1, ITGA11, ADAM12, ADAM33, FN1, ITGBL1, THY1	7.64443	0.00614517		GO:0060070~canonical Wnt signaling pathway	0.000441995	FZD2, WNT5B, FZD7, WNT5A, COL6A1, NID1, RECK	7.14602	0.0266081
GO:0048251~elastic fiber assembly	0.00012327	MFAP4, COL3A1, EFEMP2, LOX	38.9171	0.00849391		GO:0007229~integrin-mediated signaling pathway	0.000592437	COL3A1, COL16A1, ITGA11, ADAM12, ADAM33, ITGBL1, THY1	6.76319	0.0339664
GO:0048251~elastic fiber assembly	0.000150544	GRIA1, COL1A1, PTGFR, POSTN, OXTR, CYP1B1, CRYAB	8.71109	0.00947115		GO:0045766~positive regulation of angiogenesis	0.000735253	GREM1, SEMA5A, CCBE1, WNT5A, ADAM12, SERPINE1, VEGFC, THBS1	5.37695	0.0402384
GO:0001503~ossification	0.000150544	EXT1, COL1A1, COL11A1, CDH11, COL5A2, TMEM119, DDR2	8.71109	0.00947115		GO:0007565~female pregnancy	0.000903402	FOSL1, OXTR, COL16A1, PSG5, PAPPA, FOSB	8.01564	0.0453375
GO:0018057~peptidyl-lysine oxidation	0.000256057	LOX, LOXL3, LOXL2	107.022	0.0154381		GO:0001568~blood vessel development	0.000903739	COL1A1, COL1A2, COL5A1, ANTXR1, STRA6	11.5118	0.0453375
GO:0010811~positive regulation of cell-substrate adhesion	0.000336771	VIT, EGFL6, CCDC80, COL8A1, RSU1	14.8642	0.0194923		GO:0006929~substrate-dependent cell migration	0.00171099	ITGA11, VEGFC, CSPG4	46.3762	0.0824015
GO:0033627~cell adhesion mediated by integrin	0.000460152	EXT1, COL16A1, ITGA11, ITGBL1, FBN1	13.7208	0.0256092		GO:0009410~response to xenobiotic stimulus	0.00252814	COL1A1, FOSL1, OXTR, LOX, MMP2, COL6A1, VEGFC, FOSB, THBS1	3.81922	0.117072
GO:0036022~limb joint morphogenesis	0.000508979	EXT1, COL3A1, COL6A1	80.2665	0.0272775		GO:0048812~neuron projection morphogenesis	0.00269335	KIRREL3, CNTNAP1, BDNF, NTF3, NGF	8.58818	0.120103
GO:0043588~skin development	0.000558423	COL1A1, COL3A1, ADAMTS2, COL5A1, COL5A2	13.0515	0.0278634		GO:0060346~bone trabecula formation	0.00289784	COL1A1, MMP2, THBS3	36.0704	0.124607
GO:0043542~endothelial cell migration	0.000558423	FAP, FN1, CYP1B1, FSTL1, LOXL2	13.0515	0.0278634		GO:0003281~ventricular septum development	0.00370416	SALL1, WNT5A, TBX5, STRA6	12.7307	0.150342
GO:0097435~supramolecular fiber organization	0.000581101	MFAP5, MFAP4, COL3A1, COL5A1	23.7827	0.0280284		GO:0071300~cellular response to retinoic acid	0.00374606	COL1A1, WNT5B, FZD7, WNT5A, TNC	7.84138	0.150342
GO:0051897~positive regulation of phosphatidylinositol 3-kinase/protein kinase B signal transduction	0.000659151	PDGFRB, SEMA5A, NTF3, FN1, CCR7, THBS1, FGF2, DCN, DDR2	4.72156	0.0305808		GO:0032570~response to progesterone	0.00436083	FOSL1, OXTR, FOSB, THBS1	12.0235	0.169369
GO:0010628~positive regulation of gene expression	0.000676286	GRIA1, TFAP2A, PTGFR, FOXD1, CAV1, WNT5A, TNC, FN1, HMGA2, FBLN1, NGF, FGF2, DKK1, TMEM119	3.06402	0.0305808		GO:0006508~proteolysis	0.00457725	C1S, C1R, MMP1, MMP2, ADAM33, PCOLCE, ADAMTS12, ACAN, ADAMTS2, FAP, PAPPA, ADAM12, PAMR1, CPA4	2.46334	0.172219
GO:0042060~wound healing	0.000800013	EXT1, COL3A1, TPM1, WNT5A, FN1, FGF2	8.23246	0.0350794		GO:0043491~phosphatidylinositol 3-kinase/protein kinase B signal transduction	0.00481247	COL6A2, COL6A1, COL6A3, C1ORF54, PEAR1	7.31156	0.175582
GO:0016477~cell migration	0.00100301	LIMA1, COL5A1, MMP2, CDH11, ITGBL1, CD248, FMN2, ADAMTS12, THBS1, RND3	3.94915	0.0426871		GO:0030335~positive regulation of cell migration	0.0052586	PDGFRB, COL1A1, SEMA5A, CXCL12, WNT5B, MMP2, NTF3, TWIST2, THBS1	3.3816	0.182962
GO:0040037~negative regulation of fibroblast growth factor receptor signaling pathway	0.00106713	CREB3L1, WNT5A, THBS1, FGF2	19.4585	0.0441182		GO:0007389~pattern specification process	0.00547063	ZIC1, ALX3, TBX5, GLI2	11.0986	0.182962
GO:0032914~positive regulation of transforming growth factor beta1 production	0.00125693	LUM, SERPINB7, THBS1	53.511	0.0505216		GO:0033627~cell adhesion mediated by integrin	0.00547063	COL16A1, ITGA11, ITGBL1, FBN1	11.0986	0.182962
GO:0060326~cell chemotaxis	0.00130942	PDGFRB, SEMA5A, CXCL12, LOX, ACKR4, CCR7	7.38083	0.0512088		GO:0007267~cell-cell signaling	0.00573157	GREM1, FGF5, SEMA5A, FZD2, NTF3, ANGPTL2, THY1, TBX5	3.73142	0.186136
GO:0048146~positive regulation of fibroblast proliferation	0.00137895	WNT5A, FN1, FBLN1, CD248, DDR2	10.2906	0.0525091		GO:0030326~embryonic limb morphogenesis	0.00587473	GREM1, PRRX1, TBX5, HOXA11	10.8211	0.186136
GO:0001837~epithelial to mesenchymal transition	0.00158781	FOXF2, WNT5A, LOXL3, HMGA2, LOXL2	9.90944	0.058912		GO:0001666~response to hypoxia	0.00616978	EGR1, CXCL12, MMP2, VEGFC, PLOD1, THBS1, LOXL2	4.25549	0.189517
GO:0006508~proteolysis	0.00186513	C1S, C1R, MMP1, MMP2, ADAM33, PCOLCE, ADAMTS12, PRSS23, ADAMTS2, FAP, PLAU, PAPPA, ADAM12, PAMR1, CPA4	2.61029	0.0674709		GO:0030574~collagen catabolic process	0.00629624	MRC2, ADAMTS2, MMP1, MMP2	10.5572	0.189517
GO:0032967~positive regulation of collagen biosynthetic process	0.00195893	CREB3L1, SERPINB7, LARP6, DDR2	15.8551	0.069136		GO:0038180~nerve growth factor signaling pathway	0.00710728	BDNF, NTF3, NGF	23.1881	0.203742
GO:0038063~collagen-activated tyrosine kinase receptor signaling pathway	0.00206973	PDGFRB, COL1A1, COL4A2, COL4A1, DDR2	9.22603	0.0696488		GO:0048771~tissue remodeling	0.00710728	MMP2, COL6A1, CSPG4	23.1881	0.203742
GO:0002062~chondrocyte differentiation	0.00206973	COL3A1, WNT5B, HMGA2, ADAMTS12, GLI2	9.22603	0.0696488		GO:0085029~extracellular matrix assembly	0.00815146	COL1A2, ELN, COL6A1	21.6422	0.218327
GO:0010757~negative regulation of plasminogen activation	0.0023177	PLAU, SERPINE1, THBS1	40.1332	0.0762207		GO:0050930~induction of positive chemotaxis	0.00815146	CXCL12, NTF3, VEGFC	21.6422	0.218327
GO:0008543~fibroblast growth factor receptor signaling pathway	0.00264029	EXT1, PDGFRB, FGF5, WNT5A, FGF2, DDR2	6.29541	0.0836907		GO:0007566~embryo implantation	0.00816005	UBE2Q1, MMP2, FBLN1, RECK	9.61877	0.218327
GO:0014850~response to muscle activity	0.00266412	POSTN, COL6A1, FN1, TOMM20	14.2696	0.0836907		GO:0060326~cell chemotaxis	0.00849321	PDGFRB, SEMA5A, CXCL12, LOX, CCR7	6.21903	0.2223
GO:0009410~response to xenobiotic stimulus	0.00271836	GRIA1, COL1A1, OXTR, LOX, MMP2, COL6A1, VEGFC, FOSB, THBS1	3.77725	0.0836907		GO:0051402~neuron apoptotic process	0.00991466	COL6A2, COL6A1, COL6A3, NGF, NES	5.94567	0.253984
GO:0045785~positive regulation of cell adhesion	0.00280333	APBB1IP, CXCL12, TPM1, CCR7, LAMB1	8.49381	0.0845086		GO:0007162~negative regulation of cell adhesion	0.0115057	SEMA5A, MMP2, TNC, FBLN1	8.48715	0.286636
GO:0001935~endothelial cell proliferation	0.00292958	CAV1, COL8A1, FGF2, LOXL2	13.8093	0.0865123		GO:0097435~supramolecular fiber organization	0.0116654	MFAP4, COL3A1, COL5A1	18.0352	0.286636
GO:0043066~negative regulation of apoptotic process	0.00323638	TFAP2A, PTGFR, WNT5A, TWIST2, HMGA2, FMN2, THBS1, DKK1, FSTL1, GLI2, GREM1, CRYAB, DDR2	2.70153	0.0936608		GO:0016477~cell migration	0.0128308	COL5A1, MMP2, ITGBL1, CD248, IGFBP6, FMN2, ADAMTS12, THBS1	3.19442	0.305952
GO:0030334~regulation of cell migration	0.00337974	FGF5, LAMA4, TNC, THY1, FGF2, VCL	5.94567	0.0958917		GO:0060065~uterus development	0.0129598	WNT5A, COL6A1, HOXA11	17.086	0.305952
GO:0035115~embryonic forelimb morphogenesis	0.00350792	TFAP2A, CRABP2, ALX3, TBX5	12.9724	0.0976145		GO:0001837~epithelial to mesenchymal transition	0.0134332	FOXF2, WNT5A, LOXL3, LOXL2	8.01564	0.31103
GO:0033622~integrin activation	0.00367958	CXCL12, COL16A1, FN1	32.1066	0.10046		GO:0021675~nerve development	0.0143136	BDNF, NTF3, NGF	16.2317	0.325161
GO:0001958~endochondral ossification	0.00382136	EXT1, COL1A1, COL13A1, TMEM119	12.5908	0.102398		GO:0042733~embryonic digit morphogenesis	0.0148141	SALL1, WNT5A, GLI2, HOXA11	7.72937	0.3303
GO:0071300~cellular response to retinoic acid	0.00389716	COL1A1, WNT5B, FZD7, WNT5A, TNC	7.75522	0.102531		GO:0038063~collagen-activated tyrosine kinase receptor signaling pathway	0.0162724	PDGFRB, COL1A1, COL4A2, COL4A1	7.46284	0.349857
GO:0002040~sprouting angiogenesis	0.00415134	CCBE1, VEGFC, THBS1, LOXL2	12.2311	0.107268		GO:0002062~chondrocyte differentiation	0.0162724	COL3A1, WNT5B, ADAMTS12, GLI2	7.46284	0.349857
GO:0032570~response to progesterone	0.00449812	OXTR, CAV1, FOSB, THBS1	11.8913	0.114189		GO:0030282~bone mineralization	0.0170307	COL1A2, LOX, COL6A1, ASPN	7.33635	0.356943
GO:0007389~pattern specification process	0.00564159	FST, ALX3, TBX5, GLI2	10.9766	0.140748		GO:0040037~negative regulation of fibroblast growth factor receptor signaling pathway	0.0171949	CREB3L1, WNT5A, THBS1	14.7561	0.356943
GO:0030326~embryonic limb morphogenesis	0.00605786	GREM1, PRRX1, TBX5, DKK1	10.7022	0.146601		GO:0030334~regulation of cell migration	0.0176442	FGF5, LAMA4, STMN1, TNC, THY1	5.00977	0.360061
GO:0007267~cell-cell signaling	0.00607884	GREM1, FGF5, SEMA5A, FZD2, NTF3, ANGPTL2, THY1, TBX5	3.69041	0.146601		GO:1903225~negative regulation of endodermal cell differentiation	0.0182957	COL5A1, COL5A2	108.211	0.367134
GO:0051918~negative regulation of fibrinolysis	0.00626219	PLAU, SERPINE1, THBS1	24.6974	0.148547		GO:0045785~positive regulation of cell adhesion	0.0202593	APBB1IP, CXCL12, CCR7, NID1	6.87055	0.394215
GO:0030574~collagen catabolic process	0.00649203	MRC2, ADAMTS2, MMP1, MMP2	10.4412	0.151516		GO:0032331~negative regulation of chondrocyte differentiation	0.0203001	GREM1, ADAMTS12, GLI2	13.5264	0.394215
GO:0030154~cell differentiation	0.00687946	SEMA5A, COL15A1, EGFL6, FOXD1, COL13A1, FST, CAV1, TWIST2, FBLN1, FGF2, FSTL1, GLIS1, SPOCD1, SIM1, RAI14	2.25151	0.15459		GO:0009749~response to glucose	0.0211153	EGR1, COL6A2, COL6A3, THBS1	6.76319	0.403537
GO:0007565~female pregnancy	0.00688326	OXTR, COL16A1, PSG5, PAPPA, FOSB	6.60629	0.15459		GO:0009954~proximal/distal pattern formation	0.0236201	GREM1, GLI2, HOXA11	12.4859	0.437517
GO:2000648~positive regulation of stem cell proliferation	0.00694428	PRRX1, HMGA2, FGF2, GLI2	10.1926	0.15459		GO:0048589~developmental growth	0.0236201	GLI2, HOXA11, STRA6	12.4859	0.437517
GO:0006935~chemotaxis	0.00714505	PDGFRB, CXCL12, PLAU, ACKR4, CCR7, FGF2	4.97777	0.15665		GO:0001764~neuron migration	0.0242099	KIRREL3, COL3A1, CXCL12, TRIM46, NAV1	4.54669	0.439327
GO:0038180~nerve growth factor signaling pathway	0.00726149	BDNF, NTF3, NGF	22.9333	0.156827		GO:0071560~cellular response to transforming growth factor beta stimulus	0.0247356	COL1A1, COL4A2, WNT5A, FBN1	6.36536	0.439327
GO:0030336~negative regulation of cell migration	0.00814235	TPM1, CDH11, SERPINE1, CYP1B1, THY1, TBX5, VCL	4.00617	0.171129		GO:0090103~cochlea morphogenesis	0.0253579	FZD2, WNT5A, GLI2	12.0235	0.439327
GO:0050930~induction of positive chemotaxis	0.00832776	CXCL12, NTF3, VEGFC	21.4044	0.171129		GO:0035567~non-canonical Wnt signaling pathway	0.0253579	FZD2, FZD7, WNT5A	12.0235	0.439327
GO:0085029~extracellular matrix assembly	0.00832776	COL1A2, ELN, COL6A1	21.4044	0.171129		GO:0001822~kidney development	0.0255423	SALL1, ARL3, WNT5A, GLI2, STRA6	4.47153	0.439327
GO:0043406~positive regulation of MAP kinase activity	0.00841128	PDGFRB, NTF3, THBS1, FGF2	9.51306	0.171129		GO:1904026~regulation of collagen fibril organization	0.0273184	EFEMP2, COL6A1	72.1407	0.463258
GO:0007411~axon guidance	0.00851505	EXT1, SEMA5A, CXCL12, FOXD1, BDNF, WNT5A, GLI2	3.96378	0.171129		GO:0009611~response to wounding	0.0286692	FOSL1, COL6A1, TNC, C1ORF54	6.01173	0.479414
GO:0031529~ruffle organization	0.00945968	LIMA1, TPM1, CCR7	20.0666	0.184087		GO:0045893~positive regulation of DNA-templated transcription	0.0324729	EGR1, FZD2, FOXF2, FZD7, WNT5A, TBX5, HOXA11, GLI2, GLIS2, COL1A1, TBX15, SALL1, ZIC1	1.97023	0.530018
GO:0001568~blood vessel development	0.00948273	COL1A1, COL1A2, COL5A1, ANTXR1	9.10825	0.184087		GO:0006936~muscle contraction	0.0329146	OXTR, SGCA, TPM2, SSPN	5.69532	0.530018
GO:0050804~modulation of chemical synaptic transmission	0.00954148	GRIA1, BDNF, CDH11, NTF3, NGF	6.01247	0.184087		GO:0010467~gene expression	0.0330161	RTN2, FOSL1, ZIC1, COL6A1, GLI2, FBN1	3.36408	0.530018
GO:0034446~substrate adhesion-dependent cell spreading	0.0100469	FZD7, FN1, LAMB1, ANTXR1	8.9185	0.188708		GO:0060325~face morphogenesis	0.034782	COL1A1, MMP2, STRA6	10.1448	0.545691
GO:0007165~signal transduction	0.010111	PDGFRB, GRIA1, COL15A1, OLFML2B, CRABP2, EPAS1, VEGFC, NGF, RND3, FGF2, APBB1IP, GREM1, CXCL12, PTPRZ1, PLAU, CHN1, OLFML1, CDC42EP3, NTF3, RSU1, FBN1, DDR2	1.80006	0.188708		GO:0007442~hindgut morphogenesis	0.0362586	WNT5A, GLI2	54.1056	0.545691
GO:0098609~cell-cell adhesion	0.0101722	KIRREL3, COL13A1, ANXA2, ITGA11, ITGBL1, TLN2, THY1	3.82221	0.188708		GO:0036022~limb joint morphogenesis	0.0362586	COL3A1, COL6A1	54.1056	0.545691
GO:2000573~positive regulation of DNA biosynthetic process	0.010656	PDGFRB, CYP1B1, FGF2	18.8862	0.19518		GO:1901492~positive regulation of lymphangiogenesis	0.0362586	CCBE1, VEGFC	54.1056	0.545691
GO:0007162~negative regulation of cell adhesion	0.0118547	SEMA5A, MMP2, TNC, FBLN1	8.39388	0.205352		GO:0048592~eye morphogenesis	0.0362586	COL5A1, COL5A2	54.1056	0.545691
GO:0061045~negative regulation of wound healing	0.0119153	CD109, SERPINE1, FGF2	17.837	0.205352		GO:0035987~endodermal cell differentiation	0.0388755	COL4A2, MMP2, COL6A1	9.54804	0.563929
GO:0071360~cellular response to exogenous dsRNA	0.0119153	COLEC12, CAV1, IFIT1	17.837	0.205352		GO:0060071~Wnt signaling pathway, planar cell polarity pathway	0.0388755	FZD2, FZD7, WNT5A	9.54804	0.563929
GO:0035988~chondrocyte proliferation	0.0119153	EXT1, HMGA2, DDR2	17.837	0.205352		GO:0001958~endochondral ossification	0.0388755	COL1A1, COL13A1, TMEM119	9.54804	0.563929
GO:0009887~animal organ morphogenesis	0.0119209	FOXF2, ELN, VEGFC, FGF2, DCN	5.63274	0.205352		GO:0051897~positive regulation of phosphatidylinositol 3-kinase/protein kinase B signal transduction	0.0404031	PDGFRB, SEMA5A, NTF3, CCR7, THBS1, DCN	3.18268	0.572298
GO:0050918~positive chemotaxis	0.0124961	SEMA5A, NTF3, VEGFC, FGF2	8.23246	0.210254		GO:0043410~positive regulation of MAPK cascade	0.0404031	FGF5, FZD7, WNT5A, NTF3, CSPG4, IGFBP6	3.18268	0.572298
GO:0072089~stem cell proliferation	0.0124961	PRRX1, CD109, FGF2, GLI2	8.23246	0.210254		GO:0006357~regulation of transcription by RNA polymerase II	0.0415856	EGR1, PRRX1, FOXF2, MAMSTR, PRRX2, TWIST2, TBX5, GLIS1, HOXA11, GLI2, GLIS2, SPOCD1, FOSL1, TBX15, PURA, RFX8, SALL1, CREB3L1, ZIC1, ALX3, FOSB, SIM1, ZNF135, VGLL3	1.51786	0.582199
GO:0042730~fibrinolysis	0.0132365	ANXA2, PLAU, SERPINE1	16.8982	0.21765		GO:0010811~positive regulation of cell-substrate adhesion	0.0431422	EGFL6, CCDC80, NID1	9.01759	0.597049
GO:0048514~blood vessel morphogenesis	0.0132365	LOX, COL4A1, CYP1B1	16.8982	0.21765		GO:0097325~melanocyte proliferation	0.045117	FAP, WNT5A	43.2844	0.617283
GO:2000647~negative regulation of stem cell proliferation	0.0146182	CD109, FBLN1, FGF2	16.0533	0.235029		GO:0008284~positive regulation of cell population proliferation	0.0473799	PDGFRB, GREM1, FGF5, FOSL1, PURA, MAB21L1, NTF3, TNC, VEGFC, THBS1	2.1135	0.636441
GO:0021675~nerve development	0.0146182	BDNF, NTF3, NGF	16.0533	0.235029		GO:0042542~response to hydrogen peroxide	0.0475745	COL1A1, FOSL1, MMP2	8.54298	0.636441
GO:0045165~cell fate commitment	0.0159976	EXT1, WNT5B, WNT5A, GAS1	7.51031	0.252585		GO:0051591~response to cAMP	0.0498504	COL1A1, FOSL1, FOSB	8.32393	0.659559
GO:0014911~positive regulation of smooth muscle cell migration	0.0160593	PDGFRB, POSTN, CYP1B1	15.2889	0.252585
GO:0030282~bone mineralization	0.0175369	COL1A2, LOX, COL6A1, ASPN	7.25573	0.267444
GO:0018149~peptide cross-linking	0.0175585	COL3A1, FN1, THBS1	14.5939	0.267444
GO:0002009~morphogenesis of an epithelium	0.0175585	TNC, TBX5, VCL	14.5939	0.267444
GO:0071356~cellular response to tumor necrosis factor	0.0182999	COL1A1, POSTN, CYP1B1, ADAMTS12, THBS1	4.95472	0.273146
GO:0045892~negative regulation of DNA-templated transcription	0.0184109	GREM1, TFAP2A, FOXD1, FOXF2, CREB3L1, ZNF281, WNT5A, LOXL3, TWIST2, HMGA2, CRYAB, LOXL2	2.2413	0.273146
GO:1903225~negative regulation of endodermal cell differentiation	0.0184992	COL5A1, COL5A2	107.022	0.273146
GO:0007169~cell surface receptor protein tyrosine kinase signaling pathway	0.019437	PDGFRB, BDNF, NTF3, NGF, DDR2	4.86464	0.284094
GO:0051965~positive regulation of synapse assembly	0.0199956	OXTR, BDNF, AMIGO2, THBS2	6.90464	0.289337
GO:0032331~negative regulation of chondrocyte differentiation	0.0207266	GREM1, ADAMTS12, GLI2	13.3777	0.295858
GO:0048812~neuron projection morphogenesis	0.0208553	KIRREL3, BDNF, NTF3, NGF	6.79505	0.295858
GO:0008284~positive regulation of cell population proliferation	0.0216678	PDGFRB, GREM1, FGF5, PTGFR, MAB21L1, NTF3, TNC, FN1, VEGFC, THBS1, FGF2	2.2993	0.304401
GO:0006986~response to unfolded protein	0.0226346	CREB3L1, SERPINH1, HSPB3, THBS1	6.58597	0.314926
GO:0060021~roof of mouth development	0.0244942	TFAP2A, PRRX1, FOXF2, LOXL3	6.38937	0.334369
GO:0010595~positive regulation of endothelial cell migration	0.0244942	CCBE1, WNT5A, THBS1, FGF2	6.38937	0.334369
GO:0035567~non-canonical Wnt signaling pathway	0.0258855	FZD2, FZD7, WNT5A	11.8913	0.346818
GO:0090103~cochlea morphogenesis	0.0258855	FZD2, WNT5A, GLI2	11.8913	0.346818
GO:0001938~positive regulation of endothelial cell proliferation	0.0264339	SEMA5A, CXCL12, WNT5A, FGF2	6.20417	0.348136
GO:0001822~kidney development	0.0264651	TFAP2A, ARL3, WNT5A, BICC1, GLI2	4.4224	0.348136
GO:0050679~positive regulation of epithelial cell proliferation	0.0274338	WNT5A, VEGFC, LAMB1, GLI2	6.11554	0.35059
GO:1904026~regulation of collagen fibril organization	0.0276208	EFEMP2, COL6A1	71.348	0.35059
GO:1904977~lymphatic endothelial cell migration	0.0276208	CCBE1, FGF2	71.348	0.35059
GO:1904237~positive regulation of substrate-dependent cell migration, cell attachment to substrate	0.0276208	FN1, FBLN1	71.348	0.35059
GO:0009611~response to wounding	0.0294933	COL6A1, TNC, FN1, C1ORF54	5.94567	0.36902
GO:0021510~spinal cord development	0.0295828	GRIA1, VIT, LOXL3	11.0712	0.36902
GO:0048701~embryonic cranial skeleton morphogenesis	0.0315055	TFAP2A, TBX15, PRRX1	10.7022	0.38464
GO:0043491~phosphatidylinositol 3-kinase/protein kinase B signal transduction	0.0316325	COL6A1, COL6A3, C1ORF54, FGF2	5.78497	0.38464
GO:0030514~negative regulation of BMP signaling pathway	0.0316325	GREM1, CAV1, WNT5A, DKK1	5.78497	0.38464
GO:0008015~blood circulation	0.0334763	CXCL12, ELN, MYOF	10.357	0.403668
GO:0060325~face morphogenesis	0.035494	COL1A1, MMP2, DKK1	10.0333	0.417671
GO:0035989~tendon development	0.036658	COL5A1, COL11A1	53.511	0.417671
GO:0051917~regulation of fibrinolysis	0.036658	FAP, PLAU	53.511	0.417671
GO:0048592~eye morphogenesis	0.036658	COL5A1, COL5A2	53.511	0.417671
GO:1901492~positive regulation of lymphangiogenesis	0.036658	CCBE1, VEGFC	53.511	0.417671
GO:0071635~negative regulation of transforming growth factor beta production	0.036658	FN1, FBLN1	53.511	0.417671
GO:0007442~hindgut morphogenesis	0.036658	WNT5A, GLI2	53.511	0.417671
GO:0060071~Wnt signaling pathway, planar cell polarity pathway	0.0396661	FZD2, FZD7, WNT5A	9.44312	0.448413
GO:2000379~positive regulation of reactive oxygen species metabolic process	0.0418185	PDGFRB, CYP1B1, THBS1	9.17331	0.461919
GO:0031069~hair follicle morphogenesis	0.0418185	EXT1, FST, GLI2	9.17331	0.461919
GO:0055074~calcium ion homeostasis	0.0418185	NT5E, SGCD, CAV1	9.17331	0.461919
GO:0042220~response to cocaine	0.0440139	GRIA1, RGS4, OXTR	8.9185	0.478858
GO:0001975~response to amphetamine	0.0440139	RGS4, OXTR, FOSB	8.9185	0.478858
GO:0007204~positive regulation of cytosolic calcium ion concentration	0.0445683	PTGFR, OXTR, TRPC6, ACKR4, CCR7	3.74203	0.4802
GO:0048013~ephrin receptor signaling pathway	0.044801	PDGFRB, MMP2, CHN1, DDR2	5.03633	0.4802
GO:0097325~melanocyte proliferation	0.0456117	FAP, WNT5A	42.8088	0.481753
GO:0071799~cellular response to prostaglandin D stimulus	0.0456117	PTGFR, TNC	42.8088	0.481753
GO:0030509~BMP signaling pathway	0.0461139	EXT1, FST, WNT5A, TMEM119	4.97777	0.483528
GO:0042542~response to hydrogen peroxide	0.0485293	COL1A1, MMP2, CRYAB	8.4491	0.505194

## Sheet: TableS2
Table S2: The AUPRC values of five methods on four gold standard TF pair sets.
AUPRC	ChIP-seq	ChIA-PET	PPI	Avg.Combined
cRegulon	0.016122	0.0635586	0.0363609	0.00813099
GRN	0.00595933	0.0608844	0.0310872	0.00643164
ChromVAR	0.010194	0.0158619	0.0561195	0.00659811
SCENIC	0.000190804	0.00247142	0.0204242	0.000392709
SCENIC+	0.000869904	0.0107924	0.0325969	0.00177902

## Sheet: TableS3
Table S3: cRegulons of human fetal atlas.
Summary	The number of TFs, TF pairs, REs, TGs, associated cell types, and DEGs in each cRegulon
TF module	The TF pairs of each cRegulon
Overlap	The number of overlapped TFs, REs, and TGs among 25 cRegulons
Association	The association matrix between 25 cRegulons and 54 cell types (Pink background highlights the association larger than 0.1)
M1	The enriched GO BP pathway of TFs and TGs of cRegulon 1
M2	The enriched GO BP pathway of TFs and TGs of cRegulon 2
M3	The enriched GO BP pathway of TFs and TGs of cRegulon 3
M4	The enriched GO BP pathway of TFs and TGs of cRegulon 4
M5	The enriched GO BP pathway of TFs and TGs of cRegulon 5
M6	The enriched GO BP pathway of TFs and TGs of cRegulon 6
M7	The enriched GO BP pathway of TFs and TGs of cRegulon 7
M8	The enriched GO BP pathway of TFs and TGs of cRegulon 8
M9	The enriched GO BP pathway of TFs and TGs of cRegulon 9
M10	The enriched GO BP pathway of TFs and TGs of cRegulon 10
M11	The enriched GO BP pathway of TFs and TGs of cRegulon 11
M12	The enriched GO BP pathway of TFs and TGs of cRegulon 12
M13	The enriched GO BP pathway of TFs and TGs of cRegulon 13
M14	The enriched GO BP pathway of TFs and TGs of cRegulon 14
M15	The enriched GO BP pathway of TFs and TGs of cRegulon 15
M16	The enriched GO BP pathway of TFs and TGs of cRegulon 16
M17	The enriched GO BP pathway of TFs and TGs of cRegulon 17
M18	The enriched GO BP pathway of TFs and TGs of cRegulon 18
M19	The enriched GO BP pathway of TFs and TGs of cRegulon 19
M20	The enriched GO BP pathway of TFs and TGs of cRegulon 20
M21	The enriched GO BP pathway of TFs and TGs of cRegulon 21
M22	The enriched GO BP pathway of TFs and TGs of cRegulon 22
M23	The enriched GO BP pathway of TFs and TGs of cRegulon 23
M24	The enriched GO BP pathway of TFs and TGs of cRegulon 24
M25	The enriched GO BP pathway of TFs and TGs of cRegulon 25

## Sheet: TableS3-Summary
cRegulon	TF	TFPair	RE (Average)	TG (Average)	Cell type	DEG (Average)
M1	17	57	1137	293	13	5
M2	26	64	1359	396	4	2
M3	50	69	1379	350	6	4
M4	18	72	1190	334	4	8
M5	22	70	1022	234	1	5
M6	22	75	1746	483	2	8
M7	29	72	2269	569	3	17
M8	14	54	465	89	1	5
M9	50	92	1604	364	9	12
M10	32	73	1710	391	2	9
M11	39	75	1890	457	3	21
M12	34	66	2312	546	9	18
M13	21	64	2253	537	3	21
M14	26	68	2151	476	2	5
M15	14	63	1835	475	2	12
M16	31	57	1737	393	14	8
M17	28	64	1073	196	15	7
M18	27	71	2673	637	2	12
M19	24	70	1890	359	1	17
M20	24	66	1527	258	3	19
M21	24	69	1829	411	12	17
M22	18	64	2747	655	3	16
M23	16	76	1485	357	1	14
M24	41	76	1974	476	9	14
M25	27	61	1790	380	17	10

## Sheet: TableS3-TFModule
M1		M2		M3		M4		M5		M6		M7		M8		M9		M10		M11		M12		M13		M14		M15		M16		M17		M18		M19		M20		M21		M22		M23		M24		M25
TF1	TF2	TF1	TF2	TF1	TF2	TF1	TF2	TF1	TF2	TF1	TF2	TF1	TF2	TF1	TF2	TF1	TF2	TF1	TF2	TF1	TF2	TF1	TF2	TF1	TF2	TF1	TF2	TF1	TF2	TF1	TF2	TF1	TF2	TF1	TF2	TF1	TF2	TF1	TF2	TF1	TF2	TF1	TF2	TF1	TF2	TF1	TF2	TF1	TF2
LHX6	IKZF1	PAX3	RFX4	PROP1	HSF4	CRX	VSX2	OLIG3	GLIS3	PHOX2A	PHOX2B	PROX1	PTF1A	EVX1	T	SOX10	ELF5	PRDM4	ZBTB49	SNAI2	IKZF1	E2F8	CEBPE	SPI1	IRF4	TLX1	FOXF2	MYF5	MYOD1	FOXS1	WT1	DLX1	EVX2	GFI1B	GATA1	ALX1	ZFP3	HOXD10	HLX	GCM1	EPAS1	SOX18	SOX7	SPZ1	ATOH1	FOXQ1	SPDEF	LHX9	TBX18
LHX6	TBR1	PAX3	UNCX	PROP1	TFAP2A	CRX	LHX3	OLIG3	ZNF354C	PHOX2A	HOXD3	PROX1	NR1I2	EVX1	GSC2	SOX10	MNX1	PRDM4	PAX4	SNAI2	MEOX1	E2F8	KLF1	SPI1	RUNX3	TLX1	FOXF1	MYF5	MYF6	FOXS1	FOXL1	DLX1	HOXA2	GFI1B	NFE2	ALX1	PAX2	HOXD10	HOXD11	GCM1	ATF6B	SOX18	ERG	SPZ1	CDX1	FOXQ1	MNX1	LHX9	MEOX2
LHX6	ESRRB	PAX3	BARHL2	PROP1	SOX30	CRX	RAX2	OLIG3	ZBTB7C	PHOX2A	TLX2	PROX1	TBX1	EVX1	HMX3	SOX10	MESP1	PRDM4	MAFA	SNAI2	ZNF423	E2F8	SPIC	SPI1	PAX5	TLX1	BARX1	MYF5	MYOG	FOXS1	GLI1	DLX1	TLX2	GFI1B	FOXA2	ALX1	PAX8	HOXD10	WT1	GCM1	DLX3	SOX18	BCL6B	SPZ1	DBX1	FOXQ1	MECOM	LHX9	TCF21
LHX6	EMX1	PAX3	POU3F2	PROP1	DMBX1	CRX	NFE2L3	OLIG3	RHOXF1	PHOX2A	TFAP2B	PROX1	IRX5	EVX1	SP8	SOX10	FOXP3	PRDM4	MIXL1	SNAI2	EMX1	E2F8	E2F2	SPI1	PAX1	TLX1	MEOX2	MYF5	BHLHE23	FOXS1	HOXD9	DLX1	DLX5	GFI1B	GATA4	ALX1	HOXB8	HOXD10	NFE2L1	GCM1	DLX4	SOX18	FOXL2	SPZ1	PDX1	FOXQ1	FOXA1	LHX9	ZFP42
LHX6	FOXP2	PAX3	RAX	PROP1	ZNF423	CRX	HMX1	OLIG3	VAX1	PHOX2A	HAND1	PROX1	FOXA2	EVX1	ZBTB12	SOX10	PROX1	PRDM4	MESP1	SNAI2	FOXC1	E2F8	LMO2	SPI1	TBX21	TLX1	TBX15	MYF5	FOXD3	FOXS1	HOXD4	DLX1	HAND1	GFI1B	KLF1	ALX1	GCM1	HOXD10	TWIST2	GCM1	TFAP2A	SOX18	ELK3	SPZ1	AIRE	FOXQ1	POU5F1	LHX9	FOXF1
LHX6	FOXG1	PAX3	ZIC1	PROP1	HES7	CRX	SIX3	OLIG3	OTX1	PHOX2A	ISL1	PROX1	LHX5	EVX1	HMX2	SOX10	HEY1	PRDM4	EGR4	SNAI2	TCF21	E2F8	NR1I2	SPI1	TCF7	TLX1	TBX18	MYF5	PITX3	FOXS1	GLI3	DLX1	HOXB8	GFI1B	ONECUT1	ALX1	SOX17	HOXD10	HOXA11	GCM1	DLX5	SOX18	SOX17	SPZ1	CDX2	FOXQ1	ZFP42	LHX9	PGR
LHX6	LHX9	PAX3	SOX1	PROP1	POU3F2	CRX	RAX	OLIG3	GSX1	PHOX2A	NR5A1	PROX1	SIX1	EVX1	ESX1	SOX10	FOXQ1	PRDM4	LMO2	SNAI2	MAFB	E2F8	NFE2	SPI1	PAX9	TLX1	TBX5	MYF5	MAFA	FOXS1	FOXC2	DLX1	ALX3	GFI1B	TAL1	ALX1	POU5F1	HOXD10	EMX2	GCM1	HES2	SOX18	ETS1	SPZ1	VENTX	FOXQ1	RREB1	LHX9	ID1
LHX6	RFX4	PAX3	POU3F3	PROP1	UNCX	CRX	SIX6	OLIG3	SOX3	PHOX2A	GATA3	PROX1	IRX2	EVX1	PRDM9	SOX10	MIXL1	PRDM4	PGR	SNAI2	TCF7	E2F8	LYL1	SPI1	SPIC	TLX1	FOXL1	MYF5	HOXC10	FOXS1	PITX3	DLX1	FOXD2	GFI1B	FOXA1	ALX1	EMX2	HOXD10	TWIST1	GCM1	DLX6	SOX18	FLI1	SPZ1	BSX	FOXQ1	IRF8	LHX9	NFATC2
LHX6	CUX2	PAX3	ZIC4	PROP1	LHX5	CRX	VSX1	OLIG3	GBX2	PHOX2A	TBX20	PROX1	ATF6	EVX1	DUXA	SOX10	E2F4	PRDM4	THAP1	SNAI2	HOXD11	E2F8	TFEC	SPI1	HOXD13	TLX1	FOXS1	MYF5	CENPB	FOXS1	HOXC10	DLX1	RARG	GFI1B	ISX	ALX1	HOXB9	HOXD10	OSR2	GCM1	CEBPB	SOX18	TAL1	SPZ1	OTP	FOXQ1	HNF4A	LHX9	HOXB4
LHX6	HES7	PAX3	OLIG1	PROP1	OLIG2	CRX	LHX4	OLIG3	PAX7	PHOX2A	HOXC8	PROX1	IRX1	EVX1	GSC	SOX10	CDX2	PRDM4	PLAGL1	SNAI2	HOXD1	E2F8	RUNX3	SPI1	GFI1	TLX1	HIC1	MYF5	TBX15	FOXS1	HOXC5	DLX1	DLX2	GFI1B	PPARG	ALX1	HOXB6	HOXD10	HOXA10	GCM1	CEBPA	SOX18	LYL1	SPZ1	MECOM	FOXQ1	TFCP2L1	LHX9	FOXC1
LHX6	LHX2	PAX3	NHLH1	PROP1	ESRRB	CRX	BARHL2	OLIG3	OLIG2	PHOX2A	FEV	PROX1	SOX21	EVX1	PRDM14	SOX10	POU6F2	PRDM4	E2F6	SNAI2	HOXD10	E2F8	RREB1	SPI1	IRF8	TLX1	TWIST2	MYF5	LBX1	FOXS1	FOXD1	DLX1	TBX3	GFI1B	NR5A2	ALX1	NFE2L1	HOXD10	BARHL1	GCM1	PPARD	SOX18	FOXC2	SPZ1	CREB3L3	FOXQ1	HNF1A	LHX9	BARX1
LHX6	BHLHE22	PAX3	NEUROD2	PROP1	BATF3	CRX	OTX2	OLIG3	POU3F4	PHOX2A	PAX4	PROX1	ARX	EVX1	NOTO	SOX10	PDX1	PRDM4	PLAG1	SNAI2	OSR1	E2F8	STAT5A	SPI1	GLIS1	TLX1	TBX4	MYF5	PAX7	FOXS1	GLI2	DLX1	HEY1	GFI1B	CREB3L3	ALX1	HOXB5	HOXD10	HOXA6	GCM1	HOXA13	SOX18	HIC1	SPZ1	PRDM1	FOXQ1	PPARG	LHX9	AHR
LHX6	NEUROD2	PAX3	GSX1	PROP1	BARHL1	CRX	VAX2	OLIG3	DMBX1	PHOX2A	HOXC6	PROX1	SOX3	EVX1	HOXB13	SOX10	HEYL	PRDM4	FOXP3	SNAI2	SIX1	E2F8	E2F4	SPI1	LEF1	TLX1	OSR1	MYF5	SIX6	FOXS1	HOXB6	DLX1	CENPB	GFI1B	HNF1A	ALX1	MSX1	HOXD10	EN2	GCM1	IRF6	SOX18	FOXC1	SPZ1	NR1H4	FOXQ1	ELF3	LHX9	FOXL2
LHX6	NEUROG2	PAX3	PAX6	PROP1	TAL2	CRX	PAX6	OLIG3	GLI1	PHOX2A	HOXC9	PROX1	OSR1	T	GSC2	SOX10	EGR1	PRDM4	INSM1	SNAI2	ESRRB	E2F8	E2F7	SPI1	BATF	TLX1	ALX4	MYOD1	MYF6	FOXS1	LEF1	DLX1	HOXA4	GFI1B	NR6A1	ALX1	DLX6	HOXD10	MSX1	GCM1	ARID3A	SOX18	LHX6	SPZ1	HOMEZ	FOXQ1	IRF6	LHX9	CEBPB
LHX6	POU3F3	PAX3	ZIC3	PROP1	NEUROG1	CRX	NR2E1	OLIG3	DBX2	PHOX2A	DLX1	PROX1	SPDEF	T	HMX3	SOX10	ELF3	PRDM4	E2F4	SNAI2	LEF1	E2F8	BATF	SPI1	ETS1	TLX1	PGR	MYOD1	MYOG	FOXS1	HOXA2	DLX1	DLX3	GFI1B	HNF4A	ALX1	DLX5	HOXD10	CEBPB	GCM1	GRHL2	SOX18	IRX4	SPZ1	TFEC	FOXQ1	ID1	LHX9	KLF4
LHX6	MEF2C	PAX3	EOMES	PROP1	BHLHE22	CRX	LHX2	OLIG3	PTF1A	PHOX2A	POU2F2	PROX1	SOX2	T	SP8	SOX10	ZNF281	PRDM4	NFYA	SNAI2	HOXA11	E2F8	GATA1	SPI1	E2F2	TLX1	HOXC8	MYOD1	BHLHE23	FOXS1	HOXA11	DLX1	VAX2	GFI1B	SOX5	ALX1	DLX2	HOXD10	CREB3L1	GCM1	ELF5	SOX18	NFATC1	ATOH1	CDX1	FOXQ1	NPAS2	LHX9	HOXB8
IKZF1	TBR1	PAX3	BHLHE22	PROP1	NOBOX	CRX	LHX9	OLIG3	NR2E1	PHOX2A	HMX1	PROX1	DLX3	T	ZBTB12	SOX10	ONECUT1	PRDM4	ZNF143	SNAI2	EWSR1	E2F8	IRF9	SPI1	GATA3	TLX1	MSC	MYOD1	FOXD3	FOXS1	RARB	DLX1	DLX6	GFI1B	CEBPA	ALX1	PITX2	HOXD10	SIX2	GCM1	HSF4	SOX18	EPAS1	ATOH1	DBX1	FOXQ1	JUN	LHX9	FOS
IKZF1	ESRRB	PAX3	BARHL1	PROP1	E2F6	VSX2	LHX3	OLIG3	IKZF2	PHOX2A	INSM1	PROX1	TBX4	T	HMX2	SOX10	EHF	PRDM4	HSF4	SNAI2	DMRT3	E2F8	FLI1	SPI1	FLI1	TLX1	PRRX1	MYOD1	PITX3	FOXS1	HOXD11	DLX1	HOXB7	GFI1B	NR1H4	ALX1	ELF3	HOXD10	KLF4	GCM1	TFAP2C	SOX7	ERG	ATOH1	PDX1	FOXQ1	FOXP4	LHX9	NFATC1
IKZF1	EMX1	PAX3	EN1	PROP1	SP8	VSX2	RAX2	OLIG3	TBR1	PHOX2A	GATA2	PROX1	IRX3	T	ESX1	SOX10	HIC2	PRDM4	ISX	SNAI2	BARX1	E2F8	EWSR1	SPI1	FOXP3	TLX1	TBX20	MYOD1	MAFA	FOXS1	HOXB5	DLX1	HEYL	GFI1B	LBX2	ALX1	IRF5	HOXD10	TBX3	GCM1	KLF5	SOX7	BCL6B	ATOH1	AIRE	FOXQ1	ASCL2	LHX9	GLIS2
IKZF1	FOXP2	PAX3	POU3F4	PROP1	TFAP2E	VSX2	NFE2L3	OLIG3	FOXG1	PHOX2A	HOXD8	PROX1	SIX4	T	PRDM9	SOX10	NR6A1	PRDM4	RXRG	SNAI2	HOXB9	E2F8	RUNX1	SPI1	TOX2	TLX1	PITX2	MYOD1	HOXC10	FOXS1	TBX18	DLX1	AHR	GFI1B	NR1H3	ALX1	RUNX1	HOXD10	NR1D1	GCM1	PPARG	SOX7	FOXL2	ATOH1	CDX2	FOXQ1	BHLHE40	LHX9	MAF
IKZF1	FOXG1	PAX3	ZIC2	PROP1	LHX4	VSX2	HMX1	OLIG3	PRRX1	PHOX2A	MNX1	PROX1	FOXA1	T	DUXA	SOX10	SOX9	PRDM4	NFYB	SNAI2	GBX1	E2F8	NFATC1	IRF4	RUNX3	TLX1	GLI1	MYOD1	CENPB	FOXS1	SNAI2	DLX1	MEF2B	GFI1B	FOXA3	ALX1	HOXB4	HOXD10	NR2F2	GCM1	TFCP2L1	SOX7	ELK3	ATOH1	VENTX	FOXQ1	GATA5	LHX9	FOSL2
IKZF1	LHX9	PAX3	EN2	PROP1	OLIG1	VSX2	SIX3	GLIS3	ZNF354C	PHOX2B	HOXD3	PROX1	IRF6	T	GSC	SOX10	HNF4A	PRDM4	MAFB	SNAI2	FOXD1	E2F8	TAL1	IRF4	PAX5	TLX1	MSX1	MYOD1	TBX15	FOXS1	TEAD4	DLX1	BATF3	GFI1B	MLXIPL	ALX1	HOXA13	HOXD10	FOSL1	GCM1	GATA3	SOX7	SOX17	ATOH1	BSX	FOXQ1	NR6A1	LHX9	HOXB7
IKZF1	RFX4	PAX3	OTX2	PROP1	GBX1	VSX2	RAX	GLIS3	ZBTB7C	PHOX2B	TLX2	PROX1	FOXJ1	T	PRDM14	SOX10	BARX2	PRDM4	POU3F1	SNAI2	HOXD9	E2F8	FOXM1	IRF4	PAX1	TLX1	TWIST1	MYOD1	LBX1	FOXS1	EBF1	DLX1	HEY2	GFI1B	THRB	ALX1	HOXB3	HOXD10	HIC1	GCM1	BARX2	SOX7	ETS1	ATOH1	OTP	FOXQ1	FOSL1	LHX9	FOSB
IKZF1	CUX2	PAX3	SOX11	PROP1	OTX1	VSX2	SIX6	GLIS3	RHOXF1	PHOX2B	TFAP2B	PROX1	ATF6B	T	NOTO	SOX10	ZNF740	PRDM4	ZFP42	SNAI2	GBX2	E2F8	NR6A1	IRF4	TBX21	TLX1	HOXA13	MYOD1	PAX7	FOXS1	TCF21	DLX1	SOX1	GFI1B	RORA	ZFP3	PAX2	HLX	HOXD11	EPAS1	ATF6B	SOX7	FLI1	ATOH1	MECOM	FOXQ1	AHR	LHX9	ELF4
IKZF1	HES7	PAX3	POU6F2	PROP1	TP63	VSX2	VSX1	GLIS3	VAX1	PHOX2B	HAND1	PROX1	RORC	GSC2	HMX3	SOX10	GATA6	PRDM4	HNF4A	SNAI2	EMX2	E2F8	E2F1	IRF4	TCF7	TLX1	PITX1	MYOD1	SIX6	FOXS1	HOXA5	DLX1	HMX2	GFI1B	ARID3A	ZFP3	PAX8	HLX	WT1	EPAS1	DLX3	SOX7	TAL1	ATOH1	CREB3L3	FOXQ1	CREB3L1	LHX9	HOXB6
IKZF1	LHX2	RFX4	UNCX	PROP1	EN2	VSX2	LHX4	GLIS3	OTX1	PHOX2B	ISL1	PROX1	LMX1B	GSC2	SP8	SOX10	HES1	PRDM4	MZF1	SNAI2	E2F8	E2F8	IRF5	IRF4	PAX9	FOXF2	FOXF1	MYF6	MYOG	FOXS1	HEYL	DLX1	TBX2	GFI1B	RXRA	ZFP3	HOXB8	HLX	NFE2L1	EPAS1	DLX4	SOX7	LYL1	ATOH1	PRDM1	FOXQ1	POU2F3	LHX9	WT1
IKZF1	BHLHE22	RFX4	BARHL2	PROP1	FOXP2	VSX2	BARHL2	GLIS3	GSX1	PHOX2B	NR5A1	PROX1	FEV	GSC2	ZBTB12	SOX10	REL	PRDM4	ZBTB6	SNAI2	HOXD4	E2F8	MYB	IRF4	SPIC	FOXF2	BARX1	MYF6	BHLHE23	FOXS1	TBX2	DLX1	HOXB9	GATA1	NFE2	ZFP3	GCM1	HLX	TWIST2	EPAS1	TFAP2A	SOX7	FOXC2	ATOH1	NR1H4	FOXQ1	HOXC5	TBX18	MEOX2
IKZF1	NEUROD2	RFX4	POU3F2	PROP1	NHLH1	VSX2	OTX2	GLIS3	SOX3	PHOX2B	GATA3	PROX1	PITX1	GSC2	HMX2	SOX10	EGR2	PRDM4	ZNF281	SNAI2	HOXC10	E2F8	MYBL2	IRF4	HOXD13	FOXF2	MEOX2	MYF6	FOXD3	FOXS1	FOXD2	EVX2	HOXA2	GATA1	FOXA2	ZFP3	SOX17	HLX	HOXA11	EPAS1	DLX5	SOX7	HIC1	ATOH1	HOMEZ	FOXQ1	THRB	TBX18	TCF21
IKZF1	NEUROG2	RFX4	RAX	PROP1	FOXH1	VSX2	VAX2	GLIS3	GBX2	PHOX2B	TBX20	PTF1A	NR1I2	GSC2	ESX1	SOX10	HNF1A	PRDM4	GATA6	SNAI2	PAX9	E2F8	STAT5B	IRF4	GFI1	FOXF2	TBX15	MYF6	PITX3	FOXS1	NR2F1	EVX2	TLX2	GATA1	GATA4	ZFP3	POU5F1	HLX	EMX2	EPAS1	HES2	SOX7	FOXC1	ATOH1	TFEC	FOXQ1	GRHL2	TBX18	ZFP42
TBR1	ESRRB	RFX4	ZIC1	PROP1	HSF2	VSX2	PAX6	GLIS3	PAX7	PHOX2B	HOXC8	PTF1A	TBX1	GSC2	PRDM9	SOX10	ZNF691	PRDM4	HSF1	SNAI2	CREM	E2F8	MEF2C	IRF4	IRF8	FOXF2	TBX18	MYF6	MAFA	FOXS1	HOXA3	EVX2	DLX5	GATA1	KLF1	ZFP3	EMX2	HLX	TWIST1	EPAS1	DLX6	SOX7	LHX6	CDX1	DBX1	FOXQ1	MAFF	TBX18	FOXF1
TBR1	EMX1	RFX4	SOX1	PROP1	MZF1	VSX2	NR2E1	GLIS3	OLIG2	PHOX2B	FEV	PTF1A	IRX5	GSC2	DUXA	SOX10	GLIS2	PRDM4	NR4A2	SNAI2	FOXC2	E2F8	E2F3	IRF4	GLIS1	FOXF2	TBX5	MYF6	HOXC10	WT1	FOXL1	EVX2	HAND1	GATA1	ONECUT1	ZFP3	HOXB9	HLX	OSR2	EPAS1	CEBPB	SOX7	IRX4	CDX1	PDX1	FOXQ1	CREB3L4	TBX18	PGR
TBR1	FOXP2	RFX4	POU3F3	PROP1	ZNF415	VSX2	LHX2	GLIS3	POU3F4	PHOX2B	PAX4	PTF1A	FOXA2	GSC2	GSC	SOX10	ETV2	ZBTB49	PAX4	SNAI2	SPIB	E2F8	ELF1	IRF4	LEF1	FOXF2	FOXL1	MYF6	CENPB	WT1	GLI1	EVX2	HOXB8	GATA1	TAL1	ZFP3	HOXB6	HLX	HOXA10	EPAS1	CEBPA	SOX7	NFATC1	CDX1	AIRE	FOXQ1	ATF3	TBX18	ID1
TBR1	FOXG1	RFX4	ZIC4	PROP1	USF1	LHX3	RAX2	GLIS3	DMBX1	PHOX2B	HOXC6	PTF1A	LHX5	GSC2	PRDM14	SOX10	ARID3A	ZBTB49	MAFA	SNAI2	HOXB7	E2F8	IRF8	IRF4	BATF	FOXF2	FOXS1	MYF6	TBX15	WT1	HOXD9	EVX2	ALX3	GATA1	FOXA1	ZFP3	NFE2L1	HLX	BARHL1	EPAS1	PPARD	SOX7	EPAS1	CDX1	CDX2	FOXQ1	HES1	TBX18	NFATC2
TBR1	LHX9	RFX4	OLIG1	PROP1	SOX1	LHX3	NFE2L3	GLIS3	GLI1	PHOX2B	HOXC9	PTF1A	SIX1	GSC2	NOTO	SOX10	FOXP4	ZBTB49	MIXL1	SNAI2	GRHL2	CEBPE	KLF1	IRF4	ETS1	FOXF2	HIC1	MYF6	LBX1	WT1	HOXD4	EVX2	FOXD2	GATA1	ISX	ZFP3	HOXB5	HLX	HOXA6	EPAS1	HOXA13	ERG	BCL6B	CDX1	VENTX	FOXQ1	ATOH1	TBX18	HOXB4
TBR1	RFX4	RFX4	NHLH1	PROP1	NFYB	LHX3	HMX1	GLIS3	DBX2	PHOX2B	DLX1	PTF1A	IRX2	HMX3	SP8	SOX10	E2F1	ZBTB49	MESP1	SNAI2	UNCX	CEBPE	SPIC	IRF4	E2F2	FOXF2	TWIST2	MYF6	PAX7	WT1	GLI3	EVX2	RARG	GATA1	PPARG	ZFP3	MSX1	HLX	EN2	ATF6B	DLX3	ERG	FOXL2	CDX1	BSX	FOXQ1	LBX2	TBX18	FOXC1
TBR1	CUX2	RFX4	NEUROD2	PROP1	STAT4	LHX3	SIX3	GLIS3	PTF1A	PHOX2B	POU2F2	PTF1A	ATF6	HMX3	ZBTB12	SOX10	LHX3	ZBTB49	EGR4	SNAI2	STAT4	CEBPE	E2F2	IRF4	GATA3	FOXF2	TBX4	MYF6	SIX6	WT1	FOXC2	EVX2	DLX2	GATA1	NR5A2	ZFP3	DLX6	HLX	MSX1	ATF6B	DLX4	ERG	ELK3	CDX1	OTP	FOXQ1	REL	TBX18	BARX1
TBR1	HES7	RFX4	GSX1	PROP1	YY2	LHX3	RAX	GLIS3	NR2E1	PHOX2B	HMX1	PTF1A	IRX1	HMX3	HMX2	SOX10	PLAG1	ZBTB49	LMO2	SNAI2	NFATC3	CEBPE	LMO2	IRF4	FLI1	FOXF2	OSR1	MYOG	BHLHE23	WT1	PITX3	EVX2	TBX3	GATA1	CREB3L3	ZFP3	DLX5	HLX	CEBPB	ATF6B	TFAP2A	ERG	SOX17	CDX1	MECOM	FOXQ1	TOX3	TBX18	AHR
TBR1	LHX2	RFX4	PAX6	PROP1	HIC2	LHX3	SIX6	ZNF354C	ZBTB7C	PHOX2B	INSM1	PTF1A	SOX21	HMX3	ESX1	SOX10	FOSB	ZBTB49	PGR	SNAI2	POU3F3	CEBPE	NR1I2	IRF4	FOXP3	FOXF2	ALX4	MYOG	FOXD3	WT1	HOXC10	EVX2	HEY1	GATA1	HNF1A	ZFP3	DLX2	HLX	CREB3L1	ATF6B	DLX5	ERG	ETS1	CDX1	CREB3L3	FOXQ1	EGR1	TBX18	FOXL2
TBR1	BHLHE22	RFX4	ZIC3	PROP1	ZNF35	LHX3	VSX1	ZNF354C	RHOXF1	PHOX2B	GATA2	PTF1A	ARX	HMX3	PRDM9	SOX10	NR1D1	ZBTB49	THAP1	IKZF1	MEOX1	CEBPE	NFE2	IRF4	TOX2	FOXF2	PGR	MYOG	PITX3	WT1	HOXC5	EVX2	CENPB	GATA1	NR6A1	ZFP3	PITX2	HLX	SIX2	ATF6B	HES2	ERG	FLI1	CDX1	PRDM1	FOXQ1	MXD1	TBX18	CEBPB
TBR1	NEUROD2	RFX4	EOMES	PROP1	NR2F1	LHX3	LHX4	ZNF354C	VAX1	PHOX2B	HOXD8	PTF1A	SOX3	HMX3	DUXA	SOX10	GFI1	ZBTB49	PLAGL1	IKZF1	ZNF423	CEBPE	LYL1	RUNX3	PAX5	FOXF2	HOXC8	MYOG	MAFA	WT1	FOXD1	EVX2	HOXA4	GATA1	HNF4A	ZFP3	ELF3	HLX	KLF4	ATF6B	DLX6	ERG	TAL1	CDX1	NR1H4	FOXQ1	SOX9	MEOX2	TCF21
TBR1	NEUROG2	RFX4	BHLHE22	PROP1	ZNF410	LHX3	BARHL2	ZNF354C	OTX1	PHOX2B	MNX1	PTF1A	OSR1	HMX3	GSC	SOX10	CEBPB	ZBTB49	E2F6	IKZF1	EMX1	CEBPE	TFEC	RUNX3	PAX1	FOXF2	MSC	MYOG	HOXC10	FOXL1	GLI1	EVX2	DLX3	GATA1	SOX5	ZFP3	IRF5	HOXD11	WT1	ATF6B	CEBPB	ERG	LYL1	CDX1	HOMEZ	SPDEF	MNX1	MEOX2	ZFP42
ESRRB	EMX1	RFX4	BARHL1	PROP1	SOX3	LHX3	OTX2	ZNF354C	GSX1	HOXD3	TLX2	PTF1A	SPDEF	HMX3	PRDM14	SOX10	KLF11	ZBTB49	PLAG1	IKZF1	FOXC1	CEBPE	RUNX3	RUNX3	TBX21	FOXF1	BARX1	MYOG	CENPB	FOXL1	HOXD9	EVX2	VAX2	GATA1	CEBPA	ZFP3	RUNX1	HOXD11	NFE2L1	ATF6B	CEBPA	ERG	FOXC2	CDX1	TFEC	SPDEF	MECOM	MEOX2	FOXF1
ESRRB	FOXP2	RFX4	EN1	PROP1	TCFL5	LHX3	VAX2	ZNF354C	SOX3	HOXD3	TFAP2B	PTF1A	SOX2	SP8	ZBTB12	SOX10	CDC5L	ZBTB49	FOXP3	IKZF1	TCF21	CEBPE	RREB1	RUNX3	TCF7	FOXF1	MEOX2	MYOG	TBX15	FOXL1	HOXD4	EVX2	DLX6	GATA1	NR1H4	PAX2	PAX8	HOXD11	TWIST2	ATF6B	PPARD	ERG	HIC1	DBX1	PDX1	SPDEF	FOXA1	MEOX2	PGR
ESRRB	FOXG1	RFX4	POU3F4	PROP1	GLI2	LHX3	PAX6	ZNF354C	GBX2	HOXD3	HAND1	PTF1A	DLX3	SP8	HMX2	SOX10	NR5A2	ZBTB49	INSM1	IKZF1	MAFB	CEBPE	STAT5A	RUNX3	PAX9	FOXF1	TBX15	MYOG	LBX1	FOXL1	GLI3	EVX2	HOXB7	NFE2	FOXA2	PAX2	HOXB8	HOXD11	HOXA11	ATF6B	HOXA13	ERG	FOXC1	DBX1	AIRE	SPDEF	POU5F1	MEOX2	ID1
ESRRB	LHX9	RFX4	ZIC2	PROP1	ZBTB6	LHX3	NR2E1	ZNF354C	PAX7	HOXD3	ISL1	PTF1A	TBX4	SP8	ESX1	SOX10	JUN	ZBTB49	E2F4	IKZF1	TCF7	KLF1	SPIC	RUNX3	SPIC	FOXF1	TBX18	MYOG	PAX7	FOXL1	FOXC2	EVX2	HEYL	NFE2	GATA4	PAX2	GCM1	HOXD11	EMX2	DLX3	DLX4	ERG	LHX6	DBX1	CDX2	SPDEF	ZFP42	MEOX2	NFATC2
ESRRB	RFX4	RFX4	EN2	PROP1	HESX1	LHX3	LHX2	ZNF354C	OLIG2	HOXD3	NR5A1	PTF1A	IRX3	SP8	PRDM9	SOX10	ZSCAN22	ZBTB49	NFYA	IKZF1	HOXD11	KLF1	E2F2	RUNX3	HOXD13	FOXF1	TBX5	MYOG	SIX6	FOXL1	PITX3	EVX2	AHR	NFE2	KLF1	PAX2	SOX17	HOXD11	TWIST1	DLX3	TFAP2A	ERG	IRX4	DBX1	VENTX	SPDEF	RREB1	MEOX2	HOXB4
ESRRB	CUX2	RFX4	OTX2	PROP1	THRA	RAX2	NFE2L3	ZNF354C	POU3F4	HOXD3	GATA3	PTF1A	SIX4	SP8	DUXA	SOX10	FOSL1	ZBTB49	ZNF143	IKZF1	HOXD1	KLF1	LMO2	RUNX3	GFI1	FOXF1	FOXL1	BHLHE23	FOXD3	FOXL1	HOXC10	EVX2	MEF2B	NFE2	ONECUT1	PAX2	POU5F1	HOXD11	OSR2	DLX3	DLX5	ERG	NFATC1	DBX1	BSX	SPDEF	IRF8	MEOX2	FOXC1
ESRRB	HES7	UNCX	BARHL2	PROP1	MEF2C	RAX2	HMX1	ZNF354C	DMBX1	HOXD3	TBX20	NR1I2	TBX1	ZBTB12	HMX2	SOX10	MAZ	ZBTB49	HSF4	IKZF1	HOXD10	KLF1	NR1I2	RUNX3	IRF8	FOXF1	FOXS1	BHLHE23	PITX3	FOXL1	HOXC5	EVX2	BATF3	NFE2	TAL1	PAX2	EMX2	HOXD11	HOXA10	DLX3	HES2	BCL6B	FOXL2	DBX1	OTP	SPDEF	HNF4A	MEOX2	BARX1
ESRRB	LHX2	UNCX	POU3F2	PROP1	FOXP4	RAX2	SIX3	ZNF354C	GLI1	HOXD3	HOXC8	NR1I2	IRX5	ZBTB12	ESX1	SOX10	NFKB2	ZBTB49	ISX	IKZF1	OSR1	KLF1	NFE2	RUNX3	GLIS1	FOXF1	HIC1	BHLHE23	MAFA	FOXL1	FOXD1	HOXA2	TLX2	NFE2	FOXA1	PAX2	HOXB9	HOXD11	BARHL1	DLX3	DLX6	BCL6B	ELK3	DBX1	MECOM	SPDEF	TFCP2L1	MEOX2	AHR
EMX1	FOXP2	UNCX	RAX	HSF4	TFAP2A	RAX2	RAX	ZNF354C	DBX2	HOXD3	FEV	NR1I2	FOXA2	ZBTB12	PRDM9	ELF5	MNX1	ZBTB49	RXRG	IKZF1	SIX1	KLF1	LYL1	RUNX3	LEF1	FOXF1	TWIST2	BHLHE23	HOXC10	GLI1	HOXD9	HOXA2	DLX5	NFE2	ISX	PAX2	HOXB6	HOXD11	HOXA6	DLX3	CEBPB	BCL6B	SOX17	DBX1	CREB3L3	SPDEF	HNF1A	TCF21	ZFP42
EMX1	FOXG1	UNCX	ZIC1	HSF4	SOX30	RAX2	SIX6	ZNF354C	PTF1A	HOXD3	PAX4	NR1I2	LHX5	ZBTB12	DUXA	ELF5	MESP1	ZBTB49	NFYB	IKZF1	ESRRB	KLF1	TFEC	PAX5	PAX1	FOXF1	TBX4	BHLHE23	CENPB	GLI1	HOXD4	HOXA2	HAND1	NFE2	PPARG	PAX2	NFE2L1	WT1	NFE2L1	DLX3	CEBPA	BCL6B	ETS1	DBX1	PRDM1	SPDEF	PPARG	TCF21	FOXF1
EMX1	LHX9	UNCX	SOX1	HSF4	DMBX1	RAX2	VSX1	ZNF354C	NR2E1	HOXD3	HOXC6	NR1I2	SIX1	HMX2	ESX1	ELF5	FOXP3	ZBTB49	MAFB	IKZF1	LEF1	SPIC	E2F2	PAX5	TBX21	FOXF1	OSR1	BHLHE23	TBX15	GLI1	GLI3	HOXA2	HOXB8	NFE2	NR5A2	PAX2	HOXB5	WT1	TWIST2	DLX3	PPARD	BCL6B	FLI1	DBX1	NR1H4	SPDEF	ELF3	TCF21	PGR
EMX1	RFX4	UNCX	POU3F3	HSF4	ZNF423	RAX2	LHX4	ZBTB7C	RHOXF1	TLX2	TFAP2B	NR1I2	IRX2	HMX2	PRDM9	ELF5	PROX1	ZBTB49	POU3F1	IKZF1	HOXA11	SPIC	LMO2	PAX5	TCF7	BARX1	MEOX2	BHLHE23	LBX1	GLI1	FOXC2	HOXA2	ALX3	NFE2	CREB3L3	PAX2	MSX1	WT1	HOXA11	DLX4	TFAP2A	BCL6B	TAL1	DBX1	HOMEZ	SPDEF	IRF6	TCF21	ID1
EMX1	CUX2	UNCX	ZIC4	HSF4	HES7	RAX2	BARHL2	ZBTB7C	VAX1	TLX2	HAND1	NR1I2	ATF6	ESX1	PRDM9	ELF5	HEY1	ZBTB49	ZFP42	IKZF1	EWSR1	SPIC	NR1I2	PAX5	PAX9	BARX1	TBX15	BHLHE23	PAX7	GLI1	PITX3	HOXA2	FOXD2	FOXA2	GATA4	PAX8	HOXB8	WT1	EMX2	DLX4	DLX5	BCL6B	LYL1	DBX1	TFEC	SPDEF	ID1	TCF21	NFATC2
EMX1	HES7	UNCX	OLIG1	HSF4	POU3F2	RAX2	OTX2	ZBTB7C	OTX1	TLX2	ISL1	NR1I2	IRX1			ELF5	FOXQ1	ZBTB49	HNF4A	IKZF1	DMRT3	SPIC	NFE2	PAX5	SPIC	BARX1	TBX18	FOXD3	PITX3	GLI1	HOXC10	HOXA2	RARG	FOXA2	KLF1	PAX8	GCM1	WT1	TWIST1	DLX4	HES2	BCL6B	FOXC2	PDX1	AIRE	MNX1	MECOM	TCF21	HOXB4
FOXP2	FOXG1	BARHL2	POU3F2	HSF4	UNCX	RAX2	VAX2	ZBTB7C	GSX1	TLX2	NR5A1	NR1I2	SOX21			ELF5	MIXL1	ZBTB49	MZF1	MEOX1	ZNF423	SPIC	LYL1	PAX5	HOXD13	BARX1	TBX5	FOXD3	MAFA	GLI1	HOXC5	HOXA2	DLX2	FOXA2	ONECUT1	PAX8	SOX17	WT1	OSR2	DLX4	DLX6	BCL6B	HIC1	PDX1	CDX2	MNX1	FOXA1	TCF21	FOXC1
FOXP2	LHX9	BARHL2	RAX	HSF4	LHX5	NFE2L3	HMX1	ZBTB7C	SOX3	TLX2	GATA3	NR1I2	ARX			ELF5	E2F4	ZBTB49	ZBTB6	MEOX1	EMX1	E2F2	LMO2	PAX1	TBX21	BARX1	FOXL1	FOXD3	HOXC10	GLI1	FOXD1	HOXA2	TBX3	FOXA2	TAL1	PAX8	POU5F1	WT1	HOXA10	DLX4	CEBPB	BCL6B	FOXC1	PDX1	VENTX	MNX1	POU5F1	TCF21	BARX1
		BARHL2	ZIC1	HSF4	OLIG2	NFE2L3	SIX3	ZBTB7C	GBX2	TLX2	TBX20	NR1I2	SOX3			ELF5	CDX2	PAX4	MAFA	MEOX1	FOXC1	E2F2	NR1I2	PAX1	TCF7	BARX1	FOXS1	FOXD3	CENPB			HOXA2	HEY1	FOXA2	FOXA1	PAX8	EMX2	NFE2L1	TWIST2	DLX4	CEBPA	BCL6B	LHX6	PDX1	BSX	MNX1	ZFP42	TCF21	AHR
		BARHL2	SOX1	TFAP2A	SOX30	NFE2L3	RAX	ZBTB7C	PAX7	TLX2	HOXC8	NR1I2	OSR1			ELF5	POU6F2	PAX4	MIXL1	MEOX1	TCF21	E2F2	NFE2	PAX1	PAX9	BARX1	HIC1	FOXD3	TBX15			HOXA2	CENPB	FOXA2	ISX	PAX8	HOXB9	NFE2L1	HOXA11	DLX4	PPARD	BCL6B	IRX4	PDX1	OTP	MNX1	RREB1	ZFP42	FOXF1
		BARHL2	POU3F3	TFAP2A	DMBX1	NFE2L3	SIX6	ZBTB7C	OLIG2	TLX2	FEV	NR1I2	SPDEF			ELF5	PDX1	PAX4	MESP1	MEOX1	MAFB	E2F2	LYL1	PAX1	SPIC	BARX1	TWIST2	FOXD3	LBX1			TLX2	DLX5	FOXA2	PPARG	PAX8	HOXB6	NFE2L1	EMX2	TFAP2A	DLX5	FOXL2	ELK3	PDX1	MECOM	MNX1	IRF8	ZFP42	PGR
		POU3F2	RAX	TFAP2A	ZNF423	NFE2L3	VSX1	ZBTB7C	POU3F4	TLX2	PAX4	NR1I2	SOX2			ELF5	HEYL	PAX4	EGR4	MEOX1	TCF7	LMO2	NR1I2	PAX1	HOXD13	MEOX2	TBX15	FOXD3	PAX7			TLX2	HAND1	FOXA2	NR5A2	PAX8	NFE2L1	NFE2L1	TWIST1	TFAP2A	HES2	FOXL2	SOX17	PDX1	CREB3L3	MNX1	HNF4A	FOXF1	PGR
		POU3F2	ZIC1	TFAP2A	HES7	NFE2L3	LHX4	ZBTB7C	DMBX1	TFAP2B	HAND1	NR1I2	DLX3			ELF5	EGR1	PAX4	LMO2	MEOX1	HOXD11	LMO2	NFE2	TBX21	TCF7	MEOX2	TBX18	PITX3	MAFA			TLX2	HOXB8	GATA4	KLF1	PAX8	HOXB5	TWIST2	HOXA11	TFAP2A	DLX6	FOXL2	ETS1	PDX1	PRDM1	MECOM	FOXA1
		POU3F2	SOX1	TFAP2A	POU3F2	NFE2L3	BARHL2	ZBTB7C	GLI1	TFAP2B	ISL1	NR1I2	TBX4			ELF5	ELF3	PAX4	PGR	MEOX1	HOXD1	LMO2	LYL1	TBX21	PAX9	MEOX2	TBX5	PITX3	HOXC10			DLX5	HAND1	GATA4	ONECUT1	HOXB8	GCM1	TWIST2	EMX2	TFAP2A	CEBPB	FOXL2	FLI1	PDX1	NR1H4	MECOM	POU5F1
		RAX	ZIC1	TFAP2A	UNCX	HMX1	SIX3	ZBTB7C	DBX2	TFAP2B	NR5A1	TBX1	IRX5			ELF5	ZNF281	PAX4	THAP1	MEOX1	HOXD10	NR1I2	NFE2	TBX21	SPIC	MEOX2	FOXL1					DLX5	HOXB8	GATA4	TAL1	HOXB8	SOX17	TWIST2	TWIST1	TFAP2A	CEBPA	ELK3	SOX17	AIRE	CDX2	MECOM	ZFP42
				SOX30	DMBX1	HMX1	RAX	ZBTB7C	PTF1A	TFAP2B	GATA3	TBX1	FOXA2			ELF5	ONECUT1	PAX4	PLAGL1	MEOX1	OSR1	NR1I2	LYL1			TBX15	TBX18							GATA4	FOXA1	HOXB8	POU5F1	HOXA11	EMX2	TFAP2A	PPARD			AIRE	VENTX	MECOM	RREB1
				SOX30	ZNF423	HMX1	SIX6	RHOXF1	VAX1	TFAP2B	TBX20	TBX1	LHX5			ELF5	EHF	PAX4	E2F6	MEOX1	SIX1	NFE2	LYL1			TBX15	TBX5							GATA4	ISX	HOXB8	EMX2	HOXA11	TWIST1	DLX5	HES2			AIRE	BSX	MECOM	IRF8
				SOX30	HES7	HMX1	VSX1	RHOXF1	OTX1	HAND1	ISL1	TBX1	SIX1			ELF5	HIC2	PAX4	PLAG1	MEOX1	ESRRB					TBX15	FOXL1							GATA4	PPARG	HOXB8	HOXB9			DLX5	DLX6			AIRE	OTP	MECOM	HNF4A
				SOX30	POU3F2	HMX1	LHX4	RHOXF1	GSX1	HAND1	NR5A1	IRX5	FOXA2			ELF5	NR6A1	PAX4	FOXP3	ZNF423	EMX1					TBX18	TBX5							KLF1	ONECUT1	GCM1	SOX17			DLX5	CEBPB			AIRE	MECOM	FOXA1	POU5F1
				SOX30	UNCX	HMX1	BARHL2	RHOXF1	SOX3	HAND1	GATA3	IRX5	LHX5			ELF5	SOX9	PAX4	INSM1	ZNF423	FOXC1													KLF1	TAL1	GCM1	POU5F1			DLX5	CEBPA			AIRE	CREB3L3	FOXA1	ZFP42
						SIX3	RAX	VAX1	OTX1	HAND1	TBX20	IRX5	SIX1			ELF5	HNF4A	PAX4	E2F4	ZNF423	TCF21													KLF1	FOXA1	GCM1	EMX2							CDX2	VENTX	FOXA1	RREB1
						SIX3	SIX6			ISL1	NR5A1	FOXA2	LHX5			ELF5	BARX2	PAX4	NFYA	ZNF423	MAFB													KLF1	ISX									CDX2	BSX	FOXA1	IRF8
						SIX3	VSX1			ISL1	GATA3	FOXA2	SIX1			ELF5	ZNF740	PAX4	ZNF143	ZNF423	TCF7																							CDX2	OTP	FOXA1	HNF4A
										ISL1	TBX20					ELF5	GATA6	MAFA	MIXL1	ZNF423	HOXD11																							CDX2	MECOM	POU5F1	ZFP42
										NR5A1	GATA3					ELF5	HES1			ZNF423	HOXD1																							CDX2	CREB3L3	POU5F1	RREB1
										NR5A1	TBX20					ELF5	REL			ZNF423	HOXD10																							VENTX	BSX	POU5F1	IRF8
																ELF5	EGR2																											VENTX	OTP	POU5F1	HNF4A
																ELF5	HNF1A
																ELF5	ZNF691
																ELF5	GLIS2
																ELF5	ETV2
																ELF5	ARID3A
																ELF5	FOXP4
																MNX1	MESP1
																MNX1	FOXP3
																MNX1	PROX1
																MNX1	HEY1
																MNX1	FOXQ1
																MNX1	MIXL1
																MNX1	E2F4
																MESP1	FOXP3
																MESP1	PROX1
																MESP1	HEY1

## Sheet: TableS3-Overlap
TF Overlap	M1	M2	M3	M4	M5	M6	M7	M8	M9	M10	M11	M12	M13	M14	M15	M16	M17	M18	M19	M20	M21	M22	M23	M24	M25
M1	0	4	5	2	2	0	0	0	0	0	4	1	0	0	0	0	0	0	0	0	0	1	0	0	1
M2	4	0	8	4	2	0	0	0	1	0	2	0	0	0	0	0	1	0	0	2	0	0	0	0	0
M3	5	8	0	1	4	0	2	1	2	5	5	1	0	0	0	2	2	0	0	2	2	0	0	1	0
M4	2	4	1	0	1	1	0	0	1	0	0	0	0	0	1	0	1	0	0	0	0	0	0	0	1
M5	2	2	4	1	0	0	2	0	0	0	1	0	0	2	1	1	0	0	0	0	0	0	0	0	0
M6	0	0	0	1	0	0	1	0	1	2	0	0	1	2	0	0	3	0	0	0	1	0	0	1	0
M7	0	0	2	0	2	1	0	0	1	0	2	1	0	3	0	0	1	2	0	0	3	0	0	3	0
M8	0	0	1	0	0	0	0	0	0	0	0	0	0	0	0	0	1	0	0	0	0	0	0	0	0
M9	0	1	2	1	0	1	1	0	0	8	0	3	2	0	0	1	2	6	1	3	4	0	2	13	3
M10	0	0	5	0	0	2	0	0	8	0	1	2	1	1	1	0	0	2	0	0	1	0	0	2	2
M11	4	2	5	0	1	0	2	0	0	1	0	2	3	2	1	10	2	0	2	4	1	2	0	1	4
M12	1	0	1	0	0	0	1	0	3	2	2	0	6	0	0	0	0	5	2	0	0	4	1	3	1
M13	0	0	0	0	0	1	0	0	2	1	3	6	0	0	0	1	0	0	0	0	1	2	0	1	0
M14	0	0	0	0	2	2	3	0	0	1	2	0	0	0	1	4	0	0	3	4	1	1	0	0	5
M15	0	0	0	1	1	0	0	0	0	1	1	0	0	1	0	2	1	0	0	0	0	0	0	0	0
M16	0	0	2	0	1	0	0	0	1	0	10	0	1	4	2	0	4	0	2	3	0	1	0	1	4
M17	0	1	2	1	0	3	1	1	2	0	2	0	0	0	1	4	0	0	5	1	3	0	0	1	3
M18	0	0	0	0	0	0	2	0	6	2	0	5	0	0	0	0	0	0	0	0	3	1	2	7	0
M19	0	0	0	0	0	0	0	0	1	0	2	2	0	3	0	2	5	0	0	3	4	1	0	2	3
M20	0	2	2	0	0	0	0	0	3	0	4	0	0	4	0	3	1	0	3	0	1	1	0	2	3
M21	0	0	2	0	0	1	3	0	4	1	1	0	1	1	0	0	3	3	4	1	0	1	0	4	1
M22	1	0	0	0	0	0	0	0	0	0	2	4	2	1	0	1	0	1	1	1	1	0	0	0	3
M23	0	0	0	0	0	0	0	0	2	0	0	1	0	0	0	0	0	2	0	0	0	0	0	2	0
M24	0	0	1	0	0	1	3	0	13	2	1	3	1	0	0	1	1	7	2	2	4	0	2	0	3
M25	1	0	0	1	0	0	0	0	3	2	4	1	0	5	0	4	3	0	3	3	1	3	0	3	0
RE Overlap	M1	M2	M3	M4	M5	M6	M7	M8	M9	M10	M11	M12	M13	M14	M15	M16	M17	M18	M19	M20	M21	M22	M23	M24	M25
M1	0	779	836	190	477	701	631	8	720	682	793	562	520	436	111	697	472	772	571	540	612	451	212	680	668
M2	779	0	824	221	520	871	739	8	862	819	881	659	640	556	179	838	529	905	714	609	714	556	207	789	793
M3	836	824	0	175	504	815	694	4	836	800	857	627	646	509	153	770	544	881	650	635	749	522	227	781	762
M4	190	221	175	0	150	185	181	1	170	165	167	150	114	133	34	158	118	197	99	117	124	79	42	148	138
M5	477	520	504	150	0	475	408	2	492	484	491	398	380	398	108	484	370	505	379	388	389	346	127	441	468
M6	701	871	815	185	475	0	665	8	922	894	966	791	906	573	171	922	558	986	786	624	896	709	264	830	910
M7	631	739	694	181	408	665	0	7	781	716	685	524	494	383	143	642	460	878	587	490	664	382	230	752	640
M8	8	8	4	1	2	8	7	0	5	6	8	3	4	2	1	8	8	7	8	4	7	3	1	5	8
M9	720	862	836	170	492	922	781	5	0	1106	941	770	801	594	167	901	570	1134	819	681	900	703	346	1089	1004
M10	682	819	800	165	484	894	716	6	1106	0	898	745	759	593	174	855	521	1065	763	637	840	684	329	964	959
M11	793	881	857	167	491	966	685	8	941	898	0	793	834	557	144	951	553	961	767	683	843	717	268	889	938
M12	562	659	627	150	398	791	524	3	770	745	793	0	789	435	99	760	430	838	666	565	711	732	258	765	785
M13	520	640	646	114	380	906	494	4	801	759	834	789	0	488	101	794	478	833	722	584	850	760	246	775	849
M14	436	556	509	133	398	573	383	2	594	593	557	435	488	0	138	605	407	581	481	463	479	462	130	534	612
M15	111	179	153	34	108	171	143	1	167	174	144	99	101	138	0	151	136	148	134	118	118	90	41	125	151
M16	697	838	770	158	484	922	642	8	901	855	951	760	794	605	151	0	576	923	794	675	820	700	254	857	943
M17	472	529	544	118	370	558	460	8	570	521	553	430	478	407	136	576	0	558	520	471	500	402	139	528	575
M18	772	905	881	197	505	986	878	7	1134	1065	961	838	833	581	148	923	558	0	821	676	914	724	348	1066	987
M19	571	714	650	99	379	786	587	8	819	763	767	666	722	481	134	794	520	821	0	594	766	657	230	808	837
M20	540	609	635	117	388	624	490	4	681	637	683	565	584	463	118	675	471	676	594	0	618	529	206	665	686
M21	612	714	749	124	389	896	664	7	900	840	843	711	850	479	118	820	500	914	766	618	0	658	287	875	856
M22	451	556	522	79	346	709	382	3	703	684	717	732	760	462	90	700	402	724	657	529	658	0	217	688	770
M23	212	207	227	42	127	264	230	1	346	329	268	258	246	130	41	254	139	348	230	206	287	217	0	316	289
M24	680	789	781	148	441	830	752	5	1089	964	889	765	775	534	125	857	528	1066	808	665	875	688	316	0	933
M25	668	793	762	138	468	910	640	8	1004	959	938	785	849	612	151	943	575	987	837	686	856	770	289	933	0
TG Overlap	M1	M2	M3	M4	M5	M6	M7	M8	M9	M10	M11	M12	M13	M14	M15	M16	M17	M18	M19	M20	M21	M22	M23	M24	M25
M1	0	175	198	50	94	151	150	2	163	147	181	116	107	90	29	147	96	174	123	105	127	90	57	154	141
M2	175	0	175	57	95	174	154	2	168	151	183	120	118	102	43	160	97	176	137	107	133	99	47	150	146
M3	198	175	0	43	94	172	158	1	178	163	193	122	130	96	37	152	105	189	137	117	156	99	61	169	153
M4	50	57	43	0	35	45	45	1	44	39	41	35	28	29	10	38	27	49	23	27	28	19	13	37	33
M5	94	95	94	35	0	84	77	1	90	85	91	68	64	71	23	87	66	91	65	65	64	58	32	78	81
M6	151	174	172	45	84	0	138	2	185	174	207	155	190	107	40	185	105	200	160	114	185	139	68	169	179
M7	150	154	158	45	77	138	0	2	168	143	152	100	96	69	34	123	91	189	120	88	137	68	56	161	126
M8	2	2	1	1	1	2	2	0	1	2	2	1	1	1	1	2	2	2	2	1	2	1	1	2	2
M9	163	168	178	44	90	185	168	1	0	227	197	142	151	110	39	169	104	240	159	118	175	126	91	225	197
M10	147	151	163	39	85	174	143	2	227	0	182	139	143	108	38	157	92	218	146	107	160	127	86	196	186
M11	181	183	193	41	91	207	152	2	197	182	0	157	174	107	36	197	106	203	166	129	178	143	71	196	193
M12	116	120	122	35	68	155	100	1	142	139	157	0	159	76	21	143	73	164	129	94	130	146	62	150	149
M13	107	118	130	28	64	190	96	1	151	143	174	159	0	89	22	155	86	163	145	103	173	151	62	155	167
M14	90	102	96	29	71	107	69	1	110	108	107	76	89	0	31	113	70	107	88	82	83	85	31	97	114
M15	29	43	37	10	23	40	34	1	39	38	36	21	22	31	0	35	30	33	31	29	26	20	9	28	34
M16	147	160	152	38	87	185	123	2	169	157	197	143	155	113	35	0	103	175	155	121	153	132	62	164	183
M17	96	97	105	27	66	105	91	2	104	92	106	73	86	70	30	103	0	102	96	82	91	67	32	96	105
M18	174	176	189	49	91	200	189	2	240	218	203	164	163	107	33	175	102	0	161	115	178	139	91	227	194
M19	123	137	137	23	65	160	120	2	159	146	166	129	145	88	31	155	96	161	0	109	154	126	56	161	164
M20	105	107	117	27	65	114	88	1	118	107	129	94	103	82	29	121	82	115	109	0	106	90	46	116	121
M21	127	133	156	28	64	185	137	2	175	160	178	130	173	83	26	153	91	178	154	106	0	119	73	180	161
M22	90	99	99	19	58	139	68	1	126	127	143	146	151	85	20	132	67	139	126	90	119	0	53	130	148
M23	57	47	61	13	32	68	56	1	91	86	71	62	62	31	9	62	32	91	56	46	73	53	0	82	73
M24	154	150	169	37	78	169	161	2	225	196	196	150	155	97	28	164	96	227	161	116	180	130	82	0	185
M25	141	146	153	33	81	179	126	2	197	186	193	149	167	114	34	183	105	194	164	121	161	148	73	185	0

## Sheet: TableS3-Association
CellType	Annotation (0.1)	Annotation (0.01)	M1	M2	M3	M4	M5	M6	M7	M8	M9	M10	M11	M12	M13	M14	M15	M16	M17	M18	M19	M20	M21	M22	M23	M24	M25
Inhibitory_neurons	M1,M3,M2	M1,M3,M2,M16,M17,M5,M21,M10,M8,M12,M4,M7,M6	0.530422	0.108211	0.1282	0.0146187	0.0264601	0.0101753	0.010582	0.0188392	1.60673e-20	0.0195874	1.79407e-11	0.0153438	0.00117586	2.08998e-89	0.00351368	0.0462778	0.0404554	0.00304677	0.0025339	8.79756e-06	0.0202131	8.81963e-20	0.000335515	3.84699e-15	6.96296e-20
Excitatory_neurons	M1,M3	M1,M3,M2,M16,M10,M12,M5,M17,M7,M9	0.524924	0.0732839	0.147056	0.00947081	0.0323934	0.0084695	0.0278223	0.000344911	0.0165306	0.0397662	1.44326e-07	0.0329358	2.1565e-32	2.13587e-88	1.65931e-08	0.0576485	0.0289157	5.09378e-45	4.81708e-17	1.54147e-46	4.83783e-11	8.85151e-37	0.000437405	4.02637e-12	1.61592e-14
Limbic_system_neurons	M1,M3	M1,M3,M16,M10,M12,M9,M17,M21,M11,M2	0.430624	0.01578	0.175176	0.000401255	0.00883889	1.0944e-12	0.00933802	0.0031977	0.0472151	0.058357	0.0213365	0.0520947	1.35755e-07	5.05606e-79	3.32731e-47	0.084592	0.041352	0.00317802	0.00168502	0.00713712	0.0378764	3.34029e-33	0.00180199	1.80168e-05	9.83518e-14
SKOR2_NPSR1_positive_cells	M3,M1	M3,M1,M16,M12,M10,M21,M24,M9,M17	0.356418	0.000788064	0.401527	2.97453e-18	2.00595e-41	0.00122218	0.000667884	0.0027138	0.0171383	0.0339816	0.000467403	0.0380545	1.44356e-17	6.12328e-122	8.28578e-27	0.0785284	0.0117863	0.0041731	5.51697e-16	0.000771632	0.0286205	8.10306e-69	0.000146998	0.0229939	1.2238e-14
Ganglion_cells	M1,M4,M2	M1,M4,M2,M3,M16,M7,M6,M10,M18,M12	0.325909	0.11692	0.0709291	0.274645	2.91211e-47	0.0391376	0.04314	0.00646626	2.29827e-27	0.0379829	9.68447e-13	0.0113134	0.000582812	0.00218202	0.000353119	0.0477539	1.04184e-15	0.0164447	3.12342e-37	0.00249802	0.00065679	0.000479667	0.00260481	6.81402e-10	3.81282e-37
Astrocytes	M1,M2,M5,M16	M1,M2,M5,M16,M3,M7,M17,M12,M9,M21,M10,M4	0.247399	0.184998	0.0749514	0.0112496	0.168494	0.000882469	0.0436902	2.12913e-53	0.0271135	0.0155721	3.35105e-05	0.0283727	5.04647e-25	5.20593e-45	0.00223959	0.128049	0.0317914	0.00603294	0.00168876	0.00984224	0.0163697	9.27643e-16	0.00122962	1.01894e-18	1.07395e-18
Purkinje_neurons	M3,M1	M3,M1,M16,M12,M10,M21,M9,M24,M2,M20,M17	0.246642	0.0208817	0.434426	5.94151e-30	2.60532e-30	0.00163633	0.00623043	7.99367e-12	0.0277098	0.0459402	0.00722949	0.0484796	3.75537e-22	1.08158e-109	5.45624e-52	0.074944	0.0121563	0.00353968	1.26789e-44	0.0123572	0.0297212	1.44496e-42	0.00122703	0.0268795	3.97148e-08
ENS_neurons	M17,M1,M16	M17,M1,M16,M6,M10,M3,M21,M12,M8,M7	0.230017	0.00109004	0.0417354	0.00126602	4.22439e-78	0.0590166	0.0100775	0.0188577	7.99559e-13	0.0514786	0.00266108	0.027069	2.49614e-81	3.47696e-50	1.75363e-92	0.173319	0.338646	2.44827e-27	0.0051816	2.7747e-33	0.0363791	1.46197e-67	0.00320439	2.33579e-23	1.3319e-07
Retinal_progenitors_and_Muller_glia	M4,M1,M16	M4,M1,M16,M5,M2,M12,M17,M9,M6,M7	0.212357	0.0556969	0.000819154	0.386649	0.0608156	0.0117214	0.0106236	0.00598715	0.011929	0.00462934	1.85768e-17	0.0458079	0.0008255	0.00315647	0.00185579	0.143389	0.0366084	0.00712501	3.09679e-136	8.60166e-108	3.20632e-06	6.11406e-27	6.23118e-33	1.83474e-07	3.17735e-32
Photoreceptor_cells	M4,M1	M4,M1,M3,M2,M16,M12,M21,M10,M6,M17,M5	0.211937	0.0579255	0.0708512	0.481544	0.0100212	0.0148822	0.00634226	0.00579307	2.37567e-20	0.0192384	2.04095e-05	0.0251326	9.58557e-10	6.35577e-43	3.17664e-20	0.0326269	0.0144429	0.00739077	3.03971e-32	1.01516e-78	0.0243692	1.99937e-54	0.0095997	0.000139565	0.00774235
Chromaffin_cells	M6,M1,M17	M6,M1,M17,M10,M16,M9,M12,M3,M7,M21,M8	0.154478	0.00935029	0.0206817	0.0071317	4.57075e-38	0.365224	0.0190524	0.0123068	0.0519933	0.0894151	0.000316623	0.0374366	1.75389e-24	0.00232561	0.00111263	0.0848562	0.113555	0.00508249	1.38029e-56	0.00532262	0.0188772	1.22518e-12	0.00148034	1.59043e-06	1.30088e-32
Granule_neurons	M2,M1,M3	M2,M1,M3,M16,M10,M7,M12,M4,M21	0.149946	0.499422	0.145593	0.0158428	0.00472276	0.00897884	0.0219429	0.0009997	1.7607e-28	0.0405055	1.39397e-06	0.0216856	3.34342e-47	2.83904e-96	3.61062e-16	0.0701042	5.65345e-06	0.00300653	1.79115e-56	0.00351243	0.0128826	2.04073e-18	0.000848546	5.09614e-31	9.43515e-46
Retinal_pigment_cells	M4,M1,M9	M4,M1,M9,M25,M3,M2,M16,M5,M10,M12,M17,M18,M11	0.144954	0.0537542	0.0584083	0.29725	0.0450024	8.45113e-05	0.00997464	0.0016686	0.13291	0.0325711	0.0102453	0.0306226	0.00145481	3.76022e-10	0.00946804	0.0453087	0.0250013	0.0240027	0.000465929	0.000100634	1.91286e-05	1.95788e-154	0.00140556	0.000169732	0.0751582
Islet_endocrine_cells	M10,M9	M10,M9,M1,M25,M16,M7,M24,M12,M3,M11,M21,M17,M20,M18,M6	0.0982294	3.58285e-11	0.0338929	0.000534493	9.34373e-48	0.0102515	0.046707	2.32042e-35	0.204555	0.252489	0.0311832	0.0421145	9.98354e-32	1.03188e-82	3.52769e-17	0.0539563	0.0268337	0.0157818	1.72931e-30	0.0158787	0.0290519	7.55447e-21	0.0021221	0.0449436	0.0914753
Thymocytes	M12,M13,M16	M12,M13,M16,M1,M9,M10,M21,M17,M3,M11	0.0944096	0.000557668	0.0235828	0.000600511	0.00164005	1.20672e-18	0.000200443	0.0005655	0.0808778	0.0356039	0.0166393	0.280322	0.257665	3.09597e-150	8.63338e-46	0.128392	0.0283519	9.68297e-75	4.80971e-41	0.00667555	0.0354115	1.21653e-34	0.00162803	0.00683194	4.43941e-05
Cardiomyocytes	M17,M9,M10	M17,M9,M10,M25,M7,M1,M11,M21,M3,M14,M12,M22,M6,M5	0.0662819	6.07138e-39	0.0563608	0.00418806	0.0116235	0.0146224	0.0712672	0.00486279	0.135641	0.121492	0.0582951	0.023667	0.00690455	0.0563556	0.00993526	3.69728e-10	0.184674	0.00494255	8.25243e-69	0.00316749	0.0578688	0.0227229	2.22802e-57	2.84164e-05	0.0850999
Stellate_cells	M16,M18,M12	M16,M18,M12,M14,M21,M1,M25	0.0636344	9.7234e-08	0.00608607	0.00712121	0.00702007	0.00410818	9.75266e-53	1.08112e-09	0.00507471	4.25941e-17	1.18158e-18	0.110526	7.35578e-76	0.0974463	4.36911e-79	0.44359	1.96699e-18	0.115028	0.000180458	4.20035e-05	0.0800953	0.00753371	0.00111833	9.75992e-37	0.0513953
Thymic_epithelial_cells	M11,M21	M11,M21,M25,M12,M7,M13,M24,M1,M3	0.0550736	1.18862e-11	0.0187633	0.00373239	0.00664728	0.00144187	0.0865683	4.60025e-147	1.04803e-23	8.92767e-19	0.360292	0.0933382	0.0798158	0.0026919	0.00853639	5.81945e-08	8.21729e-10	9.97677e-15	1.05471e-65	9.41215e-27	0.105281	0.00648543	1.705e-19	0.0724661	0.0988658
Metanephric_cells	M16,M11,M25,M17	M16,M11,M25,M17,M9,M1,M21,M24,M12,M10,M3,M20,M7	0.0483961	0.000982444	0.0219668	6.86921e-19	0.000881035	0.00530169	0.012697	0.00496368	0.0870545	0.0370122	0.150376	0.039933	3.16091e-16	4.08668e-53	9.73243e-05	0.24669	0.100771	0.0027816	0.00733107	0.0173771	0.0472126	1.60768e-28	0.00217365	0.041736	0.124265
Hematopoietic_stem_cells	M12	M12,M16,M25,M21,M1,M3,M18,M17,M24,M10	0.0483106	2.96768e-23	0.0369871	0.00045401	4.38388e-14	0.00249191	9.76489e-17	2.44684e-181	0.00855576	0.013307	5.0204e-06	0.61899	0.00982055	3.72234e-62	8.58793e-21	0.0798531	0.0177257	0.0270518	0.00055017	0.0022727	0.0561027	0.00288885	0.00130332	0.0148767	0.0584535
Sympathoblasts	M6,M17	M6,M17,M10,M16,M1,M20,M21,M12,M25,M24	0.0475009	8.39055e-09	0.00908797	1.35871e-22	8.45874e-17	0.476122	0.00865571	0.000759686	0.000351316	0.051029	0.0095939	0.0273085	1.81323e-54	6.00963e-09	5.70856e-06	0.0499769	0.195402	3.657e-07	3.49163e-30	0.0435745	0.0416676	6.32457e-16	0.00170576	0.0153932	0.021865
Megakaryocytes	M12	M12,M25,M24,M9,M17,M21,M1,M10,M20,M3	0.0449774	4.78599e-36	0.0137593	5.23549e-51	3.64124e-39	0.00401544	2.93397e-18	0.000694748	0.0567952	0.0401219	0.00671307	0.554185	8.21326e-11	1.30235e-108	1.48117e-65	4.34191e-05	0.0518211	0.00551318	7.21977e-29	0.0379957	0.0474804	0.00602076	4.20675e-05	0.0618883	0.0679332
Erythroblasts	M12,M9	M12,M9,M10,M1,M18,M16,M24,M17,M21,M8	0.0432432	0.00153338	0.0066439	1.65643e-19	1.58663e-21	0.00288185	7.88701e-20	0.0125104	0.118532	0.0478914	1.329e-08	0.600848	3.8888e-32	4.07542e-59	4.67471e-07	0.0352906	0.0278197	0.0368902	1.81641e-27	0.00813552	0.0239609	0.000634637	0.000994298	0.0321735	1.59186e-05
Ureteric_bud_cells	M25,M21,M24,M16	M25,M21,M24,M16,M9,M17,M11,M1,M12,M20,M10,M3,M7,M19,M8	0.0411104	0.00149022	0.0255151	7.06427e-16	0.00094074	0.00449574	0.0147039	0.0135055	0.0923762	0.0297699	0.0524656	0.0378575	0.00210118	9.51238e-94	8.44407e-18	0.105851	0.0852585	0.0040093	0.013741	0.0351575	0.150988	1.52379e-20	8.96152e-09	0.132102	0.156561
Neuroendocrine_cells	M7	M7,M25,M9,M10,M24,M1,M17,M21,M11,M3	0.037893	2.76889e-13	0.0128289	1.4961e-06	0.0019491	0.00731809	0.586276	0.00264883	0.058605	0.052421	0.0211369	6.04486e-38	0.00102097	3.23279e-53	0.000819874	7.2295e-14	0.0342306	0.00732592	0.00468937	0.00374256	0.0238423	3.0409e-20	0.00184945	0.0485688	0.0928319
ENS_glia	M17,M16,M25	M17,M16,M25,M9,M1,M10,M12,M6	0.0321193	0.00209452	0.00545852	0.00307262	0.00465395	0.014525	0.00435612	0.00192119	0.0585585	0.0236017	4.10819e-27	0.017363	0.00042129	3.54249e-36	2.8328e-06	0.22126	0.440092	0.00106839	4.0043e-12	3.42083e-25	0.00558035	2.04287e-32	0.000594303	0.000448913	0.162807
Lymphoid_cells	M13,M12,M9,M25	M13,M12,M9,M25,M24,M17,M10,M16,M20,M1,M21,M11,M3	0.0309958	3.17612e-43	0.0125312	2.90105e-56	2.31334e-74	0.000335748	3.73063e-06	0.00124034	0.121583	0.0406372	0.0247949	0.190127	0.219293	9.05186e-145	2.80144e-58	0.033394	0.0622127	6.294e-103	4.2364e-43	0.0311755	0.0252862	0.0037475	0.00112425	0.0950049	0.106513
Adrenocortical_cells	M20,M21,M11	M20,M21,M11,M17,M16,M25,M24,M10,M12,M6,M1,M9,M18	0.0215827	8.29821e-29	0.00852257	1.49866e-05	1.04833e-28	0.0284338	1.09152e-16	3.23105e-57	0.0201144	0.0635357	0.114065	0.0562513	2.86557e-50	3.95863e-27	3.39777e-35	0.0859047	0.0992044	0.0149501	8.76216e-47	0.195924	0.133692	8.0984e-16	0.00565923	0.0741739	0.0779708
Antigen_presenting_cells	M13,M12	M13,M12,M25,M21,M17,M24,M9,M3,M11,M20,M1,M10	0.0206156	3.06517e-90	0.0399557	0.0036192	2.98635e-14	1.01759e-18	0.00465106	1.20788e-62	0.0494319	0.0142876	0.036668	0.170905	0.317318	1.08026e-74	0.00150052	1.45889e-21	0.0733431	3.75646e-32	1.58727e-29	0.0210777	0.0810813	3.10882e-20	0.00911588	0.060855	0.0955745
Mesangial_cells	M16,M17	M16,M17,M25,M9,M24,M20,M12,M1,M10,M3	0.0205634	8.15935e-17	0.0166764	7.74479e-29	3.86231e-28	0.00485031	1.90242e-09	0.0088582	0.041926	0.0186385	1.46029e-13	0.0216857	3.42337e-19	1.57203e-12	7.10957e-07	0.621733	0.101983	0.00404159	0.000833151	0.0257804	0.00848082	8.50954e-17	0.000181917	0.0323915	0.0713755
Vascular_endothelial_cells	M25,M16,M17,M22	M25,M16,M17,M22,M9,M12,M21,M10,M20,M1	0.0185723	0.00854275	0.00662856	1.70638e-35	0.00120252	0.00218056	4.02046e-10	0.00416351	0.0730448	0.0255354	2.91396e-06	0.0564063	8.06857e-09	0.00020798	4.26773e-13	0.219376	0.155119	0.00333173	5.65025e-22	0.0224621	0.0360922	0.115414	0.000790771	0.00300256	0.247925
Bronchiolar_and_alveolar_epithelial_cells	M21,M7,M24,M25,M9	M21,M7,M24,M25,M9,M17,M16,M10,M3,M11,M12,M1,M18	0.0163707	0.00606443	0.0229061	0.000633281	0.00348424	4.68309e-44	0.161032	0.00092492	0.136296	0.0250831	0.0202135	0.0189056	6.18545e-36	2.50135e-52	0.000923372	0.0385848	0.0563149	0.012055	1.70223e-37	0.00257703	0.169147	1.39885e-11	2.23027e-26	0.156148	0.152336
Intestinal_epithelial_cells	M24,M21	M24,M21,M9,M25,M12,M23,M16,M17,M11,M10,M18,M20,M1,M3	0.014948	9.8535e-12	0.014772	2.77034e-08	1.0055e-36	8.01463e-06	0.00159761	0.00195094	0.0980829	0.028357	0.0347981	0.066124	2.79923e-22	2.66911e-31	0.000881812	0.0591601	0.055325	0.0270128	3.38491e-17	0.0227238	0.149032	6.14257e-33	0.0649893	0.270652	0.089584
Hepatoblasts	M18	M18,M21,M12,M24,M9,M16,M11,M1,M10	0.0127757	0.00127121	0.00826031	0.000788623	0.00174903	4.86947e-10	0.00488882	4.96247e-17	0.0372119	0.0120601	0.0179755	0.0622856	5.05168e-19	3.33613e-70	2.07605e-34	0.0300523	0.00200489	0.669454	9.15897e-49	4.77014e-06	0.0752372	0.002624	0.00253584	0.0547482	0.00407251
Acinar_cells	M9,M25,M24	M9,M25,M24,M21,M17,M10,M12,M16,M20,M11,M18,M1	0.0124988	7.36022e-38	0.00737323	4.92982e-35	0.000711461	2.66745e-21	0.00252737	0.00521038	0.441468	0.041563	0.0200661	0.0335742	0.00107669	2.72979e-57	0.000540929	0.0307042	0.0443781	0.0126519	2.15437e-36	0.0233951	0.0900233	2.79602e-11	3.18275e-17	0.102759	0.129478
Lymphatic_endothelial_cells	M16,M22,M25,M12	M16,M22,M25,M12,M17,M24,M20,M21,M9,M7,M10	0.00763704	0.000899079	0.00890731	7.11262e-64	7.25057e-06	0.00267087	0.0159905	0.00239338	0.020434	0.0127799	0.00225893	0.107346	0.00358572	1.66911e-26	0.000370377	0.217544	0.0945203	0.00224675	2.25518e-36	0.067813	0.0312517	0.170125	3.03791e-15	0.0816352	0.149584
Ductal_cells	M9,M25,M24	M9,M25,M24,M21,M17,M10,M16,M3,M7,M20,M12	0.00217628	1.05247e-19	0.0143246	5.02119e-47	3.37149e-08	2.60783e-42	0.0127199	0.00180198	0.49859	0.0325337	0.00935885	0.0113228	4.05046e-25	1.80329e-74	1.92223e-13	0.0222917	0.0573422	0.00780942	1.04407e-10	0.0126779	0.060284	1.02187e-18	3.36656e-09	0.105339	0.151427
Parietal_and_chief_cells	M24	M24,M25,M21,M20,M18,M10,M7,M17,M3	1.72812e-06	4.70034e-40	0.0129733	1.56682e-85	2.52421e-30	3.44819e-21	0.0178985	0.000505022	0.00101574	0.0209568	7.88281e-06	2.89448e-06	0.00167333	2.8999e-88	6.60809e-12	1.29497e-15	0.0143304	0.0214264	0.00451582	0.0250305	0.03999	0.00102403	2.53999e-50	0.743108	0.0955391
Mesothelial_cells	M25,M17	M25,M17,M16,M9,M20,M21,M14,M10,M24	5.21619e-08	0.00228056	1.97027e-10	0.00055606	1.13311e-13	9.03976e-12	0.0080937	8.00962e-61	0.0412394	0.0156887	8.79763e-11	0.00623989	1.34545e-38	0.0262775	5.81289e-15	0.0560279	0.118206	3.08758e-11	0.00396479	0.0405604	0.0398551	4.25185e-19	2.50192e-10	0.0123583	0.628652
Goblet_cells	M24,M25	M24,M25,M7,M21,M18	3.77817e-11	0.00100082	3.31435e-17	1.90631e-22	0.00107946	2.62863e-06	0.050942	0.00370877	0.000283458	3.22557e-06	1.33818e-12	7.96731e-08	8.94006e-32	2.64241e-53	1.6432e-28	2.16682e-11	5.72298e-13	0.0163538	0.00481048	0.0021069	0.0369248	2.22441e-14	2.48619e-44	0.765647	0.117137
Syncytiotrophoblasts_and_villous_cytotrophoblasts	M21	M21,M3,M12	2.2256e-13	1.66616e-06	0.0134638	0.00370396	0.00280825	0.00125069	4.25986e-11	0.000765573	1.68335e-20	2.0497e-16	0.000179151	0.0134335	3.07331e-47	2.10016e-61	0.00133285	2.69334e-19	3.38135e-24	0.0072115	5.74492e-83	1.01896e-51	0.955849	8.77865e-58	3.37052e-37	1.47449e-21	2.86072e-46
Extravillous_trophoblasts	M21	M21,M25,M24	1.91566e-13	2.72277e-14	8.75635e-22	0.000273557	2.11606e-35	1.30384e-12	0.000508488	0.00128279	0.000321313	0.00218923	1.01834e-13	0.00406488	4.42988e-14	1.43351e-29	0.000490143	8.35579e-27	0.00814234	0.00531363	1.93367e-39	0.00860612	0.878876	1.91562e-05	2.87806e-17	0.0212026	0.0687102
Epicardial_fat_cells	M25	M25,M20,M9,M21,M7,M10,M17	1.82466e-15	0.00316794	0.00913735	0.00032571	3.93273e-12	4.83924e-51	0.0464466	0.000784377	0.0534148	0.0275911	1.12532e-18	0.00718529	1.45064e-55	0.000328956	0.00369945	9.56095e-05	0.0133866	0.00247616	2.13436e-40	0.0925327	0.0524149	8.72359e-07	6.09081e-15	6.73375e-06	0.687005
Myeloid_cells	M25,M12,M21,M24	M25,M12,M21,M24,M13,M20,M10,M9,M3	1.53417e-18	1.93592e-63	0.0115938	4.03024e-81	2.12436e-33	3.16957e-28	7.34082e-18	0.00106733	0.013261	0.0161003	0.00100133	0.21377	0.0824716	8.36709e-104	3.96306e-68	1.78655e-28	6.32379e-07	0.00124698	3.33005e-44	0.0655245	0.135116	1.37142e-06	0.00394131	0.124356	0.330548
Ciliated_epithelial_cells	M7,M21,M24	M7,M21,M24,M25,M12,M20,M9,M17,M10	1.44026e-20	0.000820159	9.06454e-16	1.18e-30	0.00430928	9.48991e-63	0.28506	2.97592e-48	0.0383385	0.0247914	0.00341425	0.0494306	0.00158304	6.20056e-41	0.00422837	3.23434e-27	0.0274534	0.00415159	0.000281765	0.042774	0.262192	0.00255837	1.175e-24	0.185425	0.0631885
Trophoblast_giant_cells	M21	M21,M20,M24	3.44693e-22	0.00122518	7.67497e-39	6.1184e-69	1.05942e-10	0.00384184	4.75602e-32	2.17487e-90	0.00792555	0.00699351	6.95392e-10	0.000252376	1.33766e-69	0.00225055	2.8875e-09	5.54954e-14	0.00269646	0.000260128	1.23133e-46	0.0256182	0.931918	1.16139e-18	9.71218e-16	0.0153069	0.00171161
Schwann_cells	M17	M17,M6	1.2946e-24	0.00345521	8.82211e-09	0.002943	0.00896655	0.0745922	0.00210044	3.22678e-55	0.000106796	3.56821e-13	6.82354e-48	1.11516e-50	1.70288e-54	3.45216e-05	0.00928088	1.79175e-11	0.887583	0.00119578	2.06186e-06	0.00849769	0.00124194	3.8638e-31	1.64971e-45	1.17353e-50	3.10752e-21
Skeletal_muscle_cells	M15,M17	M15,M17,M14,M16,M21,M7,M20,M9,M11,M6,M10,M5	1.71323e-28	0.00450564	0.00524192	0.00125558	0.0100761	0.0134999	0.0625596	0.00458067	0.0460192	0.0116788	0.0296855	4.19415e-24	8.39725e-35	0.0751782	0.38085	0.0726285	0.149327	1.8813e-49	0.00217307	0.0577718	0.0726213	0.00034748	4.15912e-20	7.754e-27	2.0912e-23
Stromal_cells	M14,M16,M25,M17	M14,M16,M25,M17,M20,M8,M21	3.37013e-35	0.00272198	4.75122e-35	0.000285292	0.00185298	0.00614338	4.64785e-05	0.0189855	7.62246e-05	5.94223e-09	5.4835e-31	4.28132e-12	1.6658e-60	0.463267	0.00738002	0.181839	0.112441	0.00265785	0.00867878	0.0500335	0.0148194	1.67717e-06	0.00221832	2.0986e-05	0.126531
PAEP_MECOM_positive_cells	M19,M21,M25	M19,M21,M25,M20,M24,M17,M7	2.61595e-36	2.57867e-45	2.03447e-06	2.12908e-88	0.00141529	6.36004e-73	0.0161081	0	0.00606577	0.00457534	1.1768e-19	6.10805e-11	0.00182276	0.000949868	0.000344521	5.74245e-39	0.0408496	0.00130698	0.411808	0.0882816	0.219829	5.43966e-05	3.46429e-28	0.0592273	0.14736
Smooth_muscle_cells	M14,M25,M17,M16	M14,M25,M17,M16,M9,M20,M10	1.57996e-42	4.22908e-25	9.16525e-42	6.09919e-37	0.000413868	0.00150909	9.60158e-16	0.00216506	0.0603474	0.0103831	1.69377e-24	0.00386904	2.70141e-29	0.280418	0.00221745	0.175881	0.197378	8.38717e-31	0.00234926	0.0330875	0.00446513	0.00610056	1.70886e-40	5.19617e-23	0.219415
Satellite_cells	M16,M15,M17,M9	M16,M15,M17,M9,M12,M14,M7,M3,M2,M5,M20	1.80986e-43	0.0205236	0.0284984	0.000388094	0.0200631	0.0056755	0.0292091	6.4116e-27	0.130526	9.2498e-07	0.0090625	0.0483997	0.00240462	0.044916	0.214317	0.263831	0.160406	2.57411e-33	1.11704e-53	0.0119024	0.00987506	1.96198e-07	1.3094e-11	2.04469e-57	1.52126e-37
IGFBP1_DKK1_positive_cells	M20,M21	M20,M21,M17,M25,M10,M9	5.45346e-44	0.00266709	0.0001333	6.50916e-107	0.00256309	0.0011882	0.00160326	4.05179e-127	0.0117762	0.0151125	8.76122e-22	0.00259242	1.75352e-17	0.004966	0.000940117	7.53304e-17	0.0988427	1.12196e-35	0.00540928	0.63643	0.135491	7.385e-05	3.63037e-05	8.58228e-09	0.0801751
Endocardial_cells	M22,M17,M25,M20	M22,M17,M25,M20,M9,M24,M21,M10,M7,M12,M16	3.72551e-92	2.67489e-56	5.86136e-18	1.63111e-39	6.53656e-09	6.56424e-46	0.0344834	0.000171493	0.0990662	0.0441817	1.89491e-33	0.0337968	4.50381e-20	0.00219545	6.63898e-32	0.0114649	0.148423	0.00869595	6.66596e-13	0.112502	0.0478123	0.278822	1.92988e-20	0.0483025	0.130082
*Pink highlights the association larger than 0.1

## Sheet: TableS3-M1
Top 50 TFs						Top 500 TGs						Top 20 TFs						Top 200 TGs
Term	PValue	Genes	Fold Enrichment	FDR		Term	PValue	Genes	Fold Enrichment	FDR		Term	PValue	Genes	Fold Enrichment	FDR		Term	PValue	Genes	Fold Enrichment	FDR
GO:0030182~neuron differentiation	9.73545e-09	EMX1, NEUROD2, MEF2C, LHX2, LHX6, BHLHE22, ASCL1, NEUROG2, LHX9	20.556	1.02222e-06		GO:0007411~axon guidance	5.74209e-21	ROBO2, SEMA5B, NRP1, NRXN1, PTPRO, CRMP1, SEMA3E, GLI3, GLI2, EFNB2, DPYSL5, KIF5C, BOC, TNR, NRCAM, FYN, NEO1, EPHB1, LGI1, SEMA6A, UNC5A, SEMA4D, DSCAM, DCC, UNC5C, UNC5D, L1CAM, BMP7, NELL2, NFASC, CNTN1, CNTN2, DSCAML1, EPHA3, CDK5R1	8.09109	1.26326e-17		GO:0030182~neuron differentiation	2.14727e-05	EMX1, MEF2C, LHX2, LHX6, LHX9	27.9856	0.00148162		GO:0007399~nervous system development	3.02655e-11	LGI1, SEMA5B, CNTFR, MEF2C, RBFOX1, DSCAM, SEMA4D, MYT1L, ST8SIA2, NRXN1, CRMP1, SOX11, MYT1, DCLK1, NEUROD2, DPYSL5, NEUROD6, DCX, TNR, TCF4, ZNF423, SCN2A, SCN3B, DSCAML1	5.74572	3.37461e-08
GO:0007420~brain development	2.68426e-07	EOMES, EMX1, ARNT2, DLX2, FOXG1, SIX3, TBR1, POU3F4, POU6F1	13.389	2.25478e-05		GO:0007399~nervous system development	5.16575e-19	CAMK2B, SEMA5B, CNTFR, MYT1L, GDA, CRMP1, LDB2, CPLX2, NEUROD2, DPYSL5, NEUROD6, BOC, ENC1, ZNF423, SCN3B, SOX4, APC2, LGI1, MEF2C, SRRM4, RBFOX1, SEMA6A, RBFOX2, RBFOX3, DSCAM, ST8SIA2, NR2F1, NAV1, SOX11, NAV2, L1CAM, MYT1, DCLK1, TTLL7, NELL1, ZEB2, APC, NRG3, MAP1B, FABP7, SCN8A, KCNQ2, DCX, CSPG5, EVL, TCF4, SCN2A	4.93872	5.68233e-16		GO:0007420~brain development	4.23767e-05	EOMES, EMX1, FOXG1, TBR1, POU3F4	23.5242	0.00219299		GO:0007411~axon guidance	2.35795e-10	LGI1, SEMA5B, DSCAM, SEMA4D, NRXN1, PTPRO, UNC5C, UNC5D, NELL2, NFASC, DPYSL5, KIF5C, TNR, DSCAML1, NEO1, EPHA3	9.16073	1.31456e-07
GO:0021895~cerebral cortex neuron differentiation	6.72979e-06	EOMES, EMX1, NR2E1, TOX	103.541	0.000471085		GO:0001764~neuron migration	3.82738e-11	KIRREL3, GPM6A, NRP1, EMX2, MEF2C, AUTS2, DCC, SATB2, NAV1, DCLK1, MAP1B, DNER, DCX, NRCAM, FYN, FAT3, KIAA0319, NEO1, PRKG1, CDK5R1	7.2005	2.80674e-08		GO:0007423~sensory organ development	0.000266851	NEUROD2, BHLHE22, NEUROG2	116.868	0.00920636		GO:0035249~synaptic transmission, glutamatergic	1.66359e-07	GRIA1, UNC13C, UNC13A, DSCAM, GRIK3, TNR, SLC17A6, GRIK2	19.2375	6.07783e-05
GO:2000179~positive regulation of neural precursor cell proliferation	1.67123e-05	LHX2, NR2E1, TOX, ASCL1	77.656	0.000638106		GO:0007416~synapse assembly	8.64622e-10	GRIA1, KIRREL3, GPM6A, FARP1, DSCAM, NRXN1, NRXN2, ADD2, DNM3, NRG3, MAP1B, DNER, NRCAM, MAPT, SDK2	9.02529	4.75542e-07		GO:0007498~mesoderm development	0.00038581	HES7, LHX2, IKZF1	97.39	0.011409		GO:0007268~chemical synaptic transmission	2.18039e-07	GRIA1, UNC13C, UNC13A, KCND3, CHRNA4, NRXN1, PCDH8, CACNA1A, GRIK2, SLC6A1, ELFN2, CACNA1E, RIT2, DLGAP1	6.58676	6.07783e-05
GO:0021772~olfactory bulb development	1.67123e-05	EOMES, DLX2, LHX2, NR2E1	77.656	0.000638106		GO:0007420~brain development	7.31743e-09	ROBO2, RTN1, CTTNBP2, ADCY1, NNAT, NRCAM, SOX6, RGS7, EMX1, EMX2, ZFHX2, SYT1, CADM1, SLC6A11, ATP2B2, UNC5C, GRIN2B, EML1, MEIS2, PBX1, NFASC, NFIB, CNTN1, DSCAML1, CDK5R1	4.20719	3.21967e-06		GO:0061564~axon development	0.000620612	NEUROD2, BHLHE22, NEUROG2	76.8868	0.0142741		GO:0001764~neuron migration	1.55316e-06	KIRREL3, GPM6A, MEF2C, AUTS2, SATB2, DNER, DCX, NEO1, DCLK1, PRKG1	9.09337	0.000346355
GO:0007423~sensory organ development	1.67123e-05	NEUROD2, BHLHE22, ASCL1, NEUROG2	77.656	0.000638106		GO:0034765~regulation of ion transmembrane transport	6.70947e-08	KCNG1, KCNJ6, KCNK10, KCNB1, KCND3, CACNA1A, NEDD4L, CACNA1D, CACNA1C, CACNA1E, CACNA1G, CACNG7, SCN8A, KCNQ2, SCN2A, SCN3B, SCN3A	5.57233	2.46014e-05		GO:0021987~cerebral cortex development	0.00285781	LHX2, TBR1, FOXP2	35.6305	0.0537787		GO:0007416~synapse assembly	6.88513e-06	GRIA1, KIRREL3, GPM6A, DSCAM, NRXN1, DNER, MAPT, SDK2	11.2427	0.00127949
GO:0007417~central nervous system development	3.50182e-05	EMX1, ARNT2, NHLH1, POU6F2, ZIC4, POU3F3	15.7411	0.00122564		GO:0031175~neuron projection development	1.79711e-07	LGI1, GPM6A, UNC5A, NRXN1, STMN2, STMN4, L1CAM, RGMA, GPRIN3, MAP2, MAP1B, TMEM108, CNTN1, MAPT, SH3GL2, CDK5R1	5.57753	5.64806e-05		GO:0045666~positive regulation of neuron differentiation	0.00328264	NEUROD2, MEF2C, FOXG1	33.2011	0.0566256		GO:0031175~neuron projection development	2.43444e-05	LGI1, GPM6A, UNC5A, PTPRZ1, NRXN1, TMEM108, STMN4, MAPT, SH3GL2	7.60859	0.00387771
GO:0021879~forebrain neuron differentiation	9.30069e-05	DLX1, DLX2, POU3F4	194.14	0.00300484		GO:2000311~regulation of AMPA receptor activity	2.62737e-07	CACNG7, MEF2C, NRXN1, GSG1L, SHISA9, CNIH3, SHANK1, SHISA6	16.7326	7.22526e-05		GO:0021796~cerebral cortex regionalization	0.00680931	EOMES, EMX1	278.257	0.108425		GO:0007417~central nervous system development	5.40242e-05	DSCAM, PTPRZ1, NCAN, DNER, DCX, DSCAML1, DCLK1, SH3GL2, POU3F3	6.81049	0.00707697
GO:0014016~neuroblast differentiation	0.00013	DLX1, DLX2, SIX3	166.406	0.00389999		GO:0010977~negative regulation of neuron projection development	4.09042e-07	EFNB2, RIT2, BCL11A, DCC, DPYSL3, PTPRO, NR2F1, STMN2, TNR, CRMP1, RGMA, ZNF365	7.6388	9.10329e-05		GO:0007417~central nervous system development	0.0084333	EMX1, NHLH1, POU3F3	20.4315	0.120705		GO:0038007~netrin-activated signaling pathway	6.1554e-05	DSCAM, UNC5A, UNC5C, UNC5D	48.0938	0.00707697
GO:0045665~negative regulation of neuron differentiation	0.00056494	FOXG1, SIX3, NR2E1, ASCL1	24.2675	0.0158183		GO:0007268~chemical synaptic transmission	4.13786e-07	GRIA1, UNC13C, SYT1, CHRNA4, NRXN1, PCDH8, NRXN2, CACNA1A, GRIK4, GRIK2, SLC6A1, CACNA1E, GRIN2B, GABRG2, CACNA1G, GRM5, GPR176, RIT2, KCNQ2, KCNMB4, DLGAP1, NPTX1	3.78944	9.10329e-05		GO:0021799~cerebral cortex radially oriented cell migration	0.00874675	LHX6, POU3F3	216.422	0.120705		GO:0086002~cardiac muscle cell action potential involved in contraction	6.34706e-05	CACNA1D, CACNA1C, SCN2A, SCN3B, SCN3A	22.544	0.00707697
GO:0021987~cerebral cortex development	0.000969318	LHX2, TBR1, ASCL1, FOXP2	20.1704	0.0239478		GO:0050808~synapse organization	9.02484e-07	SLC8A3, GRM5, NFASC, WNT7B, CTNND2, LRRTM2, TNR, SEMA3E, MAPT, SLC6A1, L1CAM	8.05256	0.000180497		GO:0021895~cerebral cortex neuron differentiation	0.0135747	EOMES, EMX1	139.129	0.175622		GO:1990416~cellular response to brain-derived neurotrophic factor stimulus	8.73397e-05	GRIA1, TMEM108, MAPT, SH3GL2	43.2844	0.00885307
GO:0045666~positive regulation of neuron differentiation	0.00152138	NEUROD2, MEF2C, FOXG1, ASCL1	17.2569	0.0354988		GO:0048813~dendrite morphogenesis	1.78912e-06	FARP1, RBFOX2, DSCAM, MAP2, DCX, ELAVL4, MAP6, FYN, DCLK1	10.4028	0.000302775		GO:0021772~olfactory bulb development	0.0202964	EOMES, LHX2	92.7524	0.247138		GO:0050804~modulation of chemical synaptic transmission	0.000171199	GRIA1, PCDH8, GRIK3, CACNA1A, DLGAP1, GRIK2, NXPH1	8.51099	0.0159072
GO:0007498~mesoderm development	0.00276939	HES7, LHX2, IKZF1	37.5755	0.0612181		GO:0098703~calcium ion import across plasma membrane	1.78912e-06	SLC8A3, SCN8A, CACNA1A, CACNA1D, CACNA1C, SCN2A, SCN3A, CACNA1E, CACNA1G	10.4028	0.000302775		GO:0009953~dorsal/ventral pattern formation	0.0373821	LHX2, FOXG1	49.9436	0.416092		GO:0051965~positive regulation of synapse assembly	0.000262526	CUX2, LRRTM3, ST8SIA2, NRXN1, LRRTM2, LRRN1	10.472	0.0225167
GO:0007219~Notch signaling pathway	0.00328997	HES7, DLX1, DLX2, ASCL1	13.162	0.0690893		GO:0007156~homophilic cell adhesion via plasma membrane adhesion molecules	2.38648e-06	ROBO2, KIRREL3, CADM3, DSCAM, CLSTN2, CADM1, PCDH8, L1CAM, CDH6, IGSF21, CDH20, CDH10, CDH12, CNTN2, FAT3, DSCAML1, SDK2	4.29134	0.000375018		GO:0048513~animal organ development	0.0392629	MEF2C, FOXP2	47.5073	0.416092		GO:0034220~monoatomic ion transmembrane transport	0.00036165	GRIA1, CHRNA4, KCNMB2, GRIK3, CACNA1A, ATP2B2, GRIK2, KCNN3	6.05377	0.0288029
GO:0045787~positive regulation of cell cycle	0.00392842	FOXG1, NR2E1, ASCL1	31.4822	0.0749971		GO:0050804~modulation of synaptic transmission	3.06889e-06	GRIA1, CAMKV, NRG3, PRKAR2B, PCDH8, GRIK3, LRRC4, GRIK4, CACNA1A, FYN, GRIK2, EPHB1	6.27473	0.000450104		GO:0019827~stem cell population maintenance	0.0402021	EOMES, ESRRB	46.3762	0.416092		GO:0007165~signal transduction	0.000395648	GRIA1, CNTFR, TENM4, CHRNA4, PDE1A, CTNND2, NRXN1, SLA, RASGRP1, SCUBE1, PTPRZ1, DPYSL5, PRKG2, SRGAP3, PRKG1, SH3GL2, SEMA4D, KCNK10, LRRN2, PDE4D, HUNK, ANK2, OLFM2, RIT2, CAMK4, PPP1R1B	2.15099	0.0294098
GO:0061564~axon development	0.00392842	NEUROD2, BHLHE22, NEUROG2	31.4822	0.0749971		GO:0035249~synaptic transmission, glutamatergic	5.75469e-06	GRIA1, UNC13C, UNC13A, GRIK3, GRIK4, TNR, SLC17A6, GRIK2, GRIN2B	8.98427	0.00079127		GO:0071277~cellular response to calcium ion	0.0734376	NEUROD2, MEF2C	24.9718	0.690981		GO:0086091~regulation of heart rate by cardiac conduction	0.000587729	KCND3, CACNA1D, ANK2, CACNA1C, SCN3B	12.8823	0.0409574
GO:0048513~animal organ development	0.00435679	MEF2A, MEF2C, FOXP2	29.8677	0.0795588		GO:0051965~positive regulation of synapse assembly	7.86059e-06	CUX2, LRRN3, CLSTN2, LRRTM3, ST8SIA2, NRXN1, LRRTM2, LRRN1, EPHB1, LRRC4B	7.32051	0.00099643								GO:0007155~cell adhesion	0.000678306	DSCAM, SEMA4D, LRRN2, ACTN2, NRXN1, NTM, NCAN, CTNND2, PCDH8, CDH6, NELL2, TNR, NEO1, EPHA3, OPCML	2.9037	0.0444889
GO:0007405~neuroblast proliferation	0.00480582	FOXG1, NR2E1, ASCL1	28.4107	0.0841019		GO:0030182~neuron differentiation	8.15261e-06	EMX1, EMX2, MEF2C, RTN1, WNT5B, MYT1L, WNT7B, FZD8, SOX11, ATP2B2, BHLHE22, NEUROD2, NEUROD6, DOK5, NOVA2, CDK5R1	4.13394	0.00099643								GO:0060219~camera-type eye photoreceptor cell differentiation	0.000824697	DSCAM, PROM1, SDK2	64.9267	0.0510854
GO:0021893~cerebral cortex GABAergic interneuron fate commitment	0.00504166	DLX1, DLX2	388.28	0.0846999		GO:0007417~central nervous system development	3.40743e-05	ROBO2, EMX1, EMX2, NCAN, POU3F3, DCLK1, PTPRZ1, DNER, DCX, NRCAM, NPTX1, SOX6, DSCAML1, SH3GL2	4.15489	0.00394544								GO:0098703~calcium ion import across plasma membrane	0.00211133	CACNA1A, CACNA1D, CACNA1C, CACNA1E	15.4587	0.123902
GO:0043524~negative regulation of neuron apoptotic process	0.00690576	DLX1, TOX3, TFAP2B, MEF2C	10.0852	0.10939		GO:0030154~cell differentiation	5.06655e-05	CAMK2B, SEMA5B, COL15A1, THRB, WIPF3, NEDD4L, SLA, CPLX2, RASGRP1, FSTL5, FGF9, NEUROD6, FYN, THSD7A, ZNF423, SOX4, SYT4, MEF2C, SRRM4, SEMA6A, UNC13A, SYT1, CADM1, WNT7B, NR2F1, SOX11, INHBB, MYT1, DLK1, TTLL7, NELL1, TMEFF2, TCF4, RBM24	2.16433	0.00557321								GO:0050808~synapse organization	0.00269335	CTNND2, LRRTM2, TNR, MAPT, SLC6A1	8.58818	0.150154
GO:0030154~cell differentiation	0.0075185	MEF2A, DLX1, MEF2C, DLX2, NHLH1, NR2E1, SOX21	3.93907	0.10939		GO:0010976~positive regulation of neuron projection development	7.33501e-05	CAMK2B, RIT2, LRRC7, BCL11A, DPYSL3, ENC1, STMN2, CNTN1, ZNF804A, FYN, ATP1B2, EPHA3	4.50493	0.00768429								GO:0072659~protein localization to plasma membrane	0.00304641	DPP10, DPP6, ACTN2, PRKG2, ANK2, ZDHHC22, SCN3B	4.91869	0.16175
GO:0021544~subpallium development	0.00755315	DLX1, DLX2	258.853	0.10939		GO:0007409~axonogenesis	9.23936e-05	DAB1, SEMA4D, PTPRZ1, DCC, MAP1B, LMTK2, NRCAM, PRICKLE1, ADCY1, DSCAML1, FGFR2	4.83154	0.00923936								GO:0019228~neuronal action potential	0.00402433	GRIA1, KCNMB2, GRIK2, SCN2A	12.367	0.195083
GO:1902871~positive regulation of amacrine cell differentiation	0.00755315	DLX1, DLX2	258.853	0.10939		GO:0050885~neuromuscular process controlling balance	9.79853e-05	JPH4, RBFOX1, RBFOX2, NRXN1, IGDCC3, TNR, SHANK1, ADCY5	7.32051	0.00937251								GO:0019722~calcium-mediated signaling	0.00421581	GRIA1, GRIK3, PLCE1, GRIK2, NCALD, RYR3	5.6458	0.195083
GO:0048666~neuron development	0.00942743	NEUROD2, MEF2C, ASCL1	20.0834	0.131984		GO:0019228~neuronal action potential	0.000123252	SCN8A, KCNMB2, KCNMB4, GRIK2, SCN2A, SCN3A, CACNA1G	8.78462	0.0112981								GO:0048675~axon extension	0.00436083	SEMA5B, AUTS2, DCX, DCLK1	12.0235	0.195083
GO:0071560~cellular response to transforming growth factor beta stimulus	0.0124296	DLX1, MEF2C, SOX5	17.3857	0.164817		GO:0035235~ionotropic glutamate receptor signaling pathway	0.000141859	GRIA1, GRIK3, GRIK4, GRIK2, GRIN2B, CDK5R1	11.4582	0.0124836								GO:0097484~dendrite extension	0.00437406	AUTS2, TMEM108, SH3GL2	29.5121	0.195083
GO:0021764~amygdala development	0.0125575	TBR1, NR2E1	155.312	0.164817		GO:0098609~cell-cell adhesion	0.00015508	ROBO2, KIRREL3, TTYH1, DCC, CTNND2, PRICKLE1, NFASC, LRRC7, CDH10, BOC, IGDCC3, CNTN1, NRCAM, FAT3, NEO1	3.3787	0.0131221								GO:0007156~homophilic cell adhesion via plasma membrane adhesion molecules	0.00508032	CDH6, KIRREL3, IGSF21, DSCAM, PCDH8, DSCAML1, SDK2	4.42969	0.203416
GO:0021978~telencephalon regionalization	0.0150504	LHX2, SIX3	129.427	0.185917		GO:0061564~axon development	0.000169887	NEUROD2, NEUROD6, VASH2, NMNAT2, BHLHE22, MAPT, L1CAM	8.30977	0.0138426								GO:0061564~axon development	0.00508375	NEUROD2, NEUROD6, NMNAT2, MAPT	11.3906	0.203416
GO:0046533~negative regulation of photoreceptor cell differentiation	0.0150504	DLX1, DLX2	129.427	0.185917		GO:0006816~calcium ion transport	0.000189259	CACNG7, CHRNA4, CACHD1, CACNA1A, FYN, CACNA1D, ATP2B2, CACNA1C, CACNA1E, RYR3	4.93518	0.0148703								GO:0086012~membrane depolarization during cardiac muscle cell action potential	0.00521728	CACNA1D, CACNA1C, SCN3B	27.0528	0.203416
GO:0007507~heart development	0.0163628	MEF2A, MEF2C, ASCL1, POU6F1	7.32604	0.196354		GO:0045666~positive regulation of neuron differentiation	0.000206138	NEUROD2, MEF2C, DAB1, BRINP1, MAP1B, NRCAM, SOX11, TCF4, BMP7, GLI2	4.88034	0.0151168								GO:0006814~sodium ion transport	0.00529064	SLC17A6, FXYD6, SCN2A, SCN3B, SCN3A	7.11915	0.203416
GO:0021902~commitment of neuronal cell to specific neuron type in forebrain	0.0175371	TBR1, ASCL1	110.937	0.19907		GO:0071277~cellular response to calcium ion	0.000206138	NEUROD2, SYT4, MEF2C, SYT1, KCNB1, NRXN1, INHBB, SYT13, ADCY1, RYR3	4.88034	0.0151168								GO:0030182~neuron differentiation	0.00552226	MEF2C, RTN1, MYT1L, DOK5, NOVA2, SOX11, ATP2B2	4.35332	0.205244
GO:0021796~cerebral cortex regionalization	0.0175371	EOMES, EMX1	110.937	0.19907		GO:0070509~calcium ion import	0.000215759	CACNA1A, CACNA1D, CACNA1C, MICU1, CACNA1E, CACNA1G	10.5415	0.015312								GO:0060402~calcium ion transport into cytosol	0.00612879	JPH4, CACNA1C, JPH1	24.9718	0.220439
GO:0007399~nervous system development	0.020953	MEF2A, NEUROD2, MEF2C, SHOX2, NR2E1	4.6445	0.231586		GO:0070588~calcium ion transmembrane transport	0.000237335	SLC8A3, CACNG7, GPM6A, CACHD1, CACNA1A, CACNA1D, ATP2B2, CACNA1C, ATP2C2, RYR3, CACNA1G	4.31387	0.0163168								GO:0007265~Ras protein signal transduction	0.00662266	RIT2, DOK5, RASGEF1C, PLCE1, RASGRP1	6.6797	0.230758
GO:0071277~cellular response to calcium ion	0.0217041	MEF2A, NEUROD2, MEF2C	12.9427	0.233736		GO:0002062~chondrocyte differentiation	0.000264061	MEF2C, WNT5B, FGF9, NFIB, SOX6, GLI3, GLI2, BMPR1A	6.27473	0.0176041								GO:0048172~regulation of short-term neuronal synaptic plasticity	0.00710728	GRIK2, SHISA9, SHISA6	23.1881	0.24014
GO:0021799~cerebral cortex radially oriented cell migration	0.0224922	LHX6, POU3F3	86.2844	0.236168		GO:0000226~microtubule cytoskeleton organization	0.000318052	APC2, TTLL7, MAP2, MAP1B, MAP7, CNTN2, MAP6, CRMP1, TTLL11, MAPT, EML1, CDK5R1	3.8194	0.0205798								GO:0035725~sodium ion transmembrane transport	0.00750461	SLC17A6, SLC6A11, SLC6A1, SCN2A, SCN3B, SCN3A	4.91869	0.246107
GO:0007517~muscle organ development	0.026402	MEF2A, MEF2C, POU6F1	11.6484	0.27046		GO:0048666~neuron development	0.000329276	NEUROD2, MEF2C, TGFB2, TENM4, MYT1L, DPYSL3, PBX1, GLI2	6.05836	0.0206974								GO:0070588~calcium ion transmembrane transport	0.00822965	GPM6A, CACNA1A, CACNA1D, ATP2B2, CACNA1C, RYR3	4.80938	0.262173
GO:0048715~negative regulation of oligodendrocyte differentiation	0.0347729	DLX1, DLX2	55.4686	0.347729		GO:0086010~membrane depolarization during action potential	0.000384803	SCN8A, SCN2A, SCN3B, SCN3A, CACNA1G	13.726	0.0217068								GO:0007613~memory	0.00849321	SYT4, KCNK10, MAPT, SLC6A1, SCN2A	6.21903	0.263053
GO:0001764~neuron migration	0.0380185	EOMES, MEF2C, ASCL1	9.54787	0.371344		GO:0048566~embryonic digestive tract development	0.000384803	TGFB2, FGF9, PCSK5, GLI3, GLI2	13.726	0.0217068								GO:0060074~synapse maturation	0.00926005	IGSF21, SEZ6, SEZ6L	20.2896	0.279053
GO:0048485~sympathetic nervous system development	0.0396427	TFAP2B, ASCL1	48.535	0.372058		GO:0071625~vocalization behavior	0.000384803	BRINP1, NRXN1, NRXN2, GLI3, SHANK1	13.726	0.0217068								GO:0006816~calcium ion transport	0.00954581	CHRNA4, CACNA1A, CACNA1D, ATP2B2, RYR3	6.01173	0.280094
GO:0010628~positive regulation of gene expression	0.0398633	MEF2A, MEF2C, CUX2, POU3F1, POU3F3	3.7918	0.372058		GO:0060074~synapse maturation	0.000384803	IGSF21, SEZ6, SEZ6L, SYBU, SHANK1	13.726	0.0217068								GO:0050885~neuromuscular process controlling balance	0.0109013	JPH4, NRXN1, TNR, ADCY5	8.65689	0.311666
GO:0010467~gene expression	0.0414708	EOMES, TFAP2B, TBR1	9.10031	0.375933		GO:0007215~glutamate receptor signaling pathway	0.00049422	KCNB1, GRIK3, GRIK4, GRIK2, GRIN2B	12.9186	0.0271821								GO:0007420~brain development	0.0124423	NFASC, RTN1, NNAT, SOX11, UNC5C, EML1, DSCAML1	3.65931	0.346829
GO:0021537~telencephalon development	0.0420686	RFX4, SIX3	45.68	0.375933		GO:0007269~neurotransmitter secretion	0.000527116	SYT4, UNC13A, PTPRN2, SYT1, NRXN1, NRXN2	8.78462	0.0276108								GO:1903078~positive regulation of protein localization to plasma membrane	0.0162724	DPP10, NRXN1, SORBS1, EPHA3	7.46284	0.442531
GO:0048708~astrocyte differentiation	0.0444885	EOMES, NR2E1	43.1422	0.389275		GO:0099505~regulation of presynaptic membrane potential	0.000527116	GRIA1, GRIK3, KCNMB4, GRIK4, GRIK2, GRIN2B	8.78462	0.0276108								GO:0050709~negative regulation of protein secretion	0.0171949	SYT4, FRMD4A, NEO1	14.7561	0.456484
GO:0009790~embryo development	0.0469024	DLX1, DLX2	40.8716	0.402021		GO:0016358~dendrite development	0.000576229	DAB1, MAP2, MAP1B, FAT3, PRICKLE1, BMP7, PRKG1	6.68395	0.0294815								GO:0000381~regulation of alternative mRNA splicing, via spliceosome	0.0178086	RBFOX1, CELF2, NOVA2, CELF5	7.21407	0.46178
GO:0048663~neuron fate commitment	0.0588826	BHLHE22, ASCL1	32.3567	0.494614		GO:0000381~regulation of alternative mRNA splicing, via spliceosome	0.000605421	SRRM4, RBFOX1, RBFOX2, RBFOX3, CELF2, NOVA2, CELF5, RBM24	5.49038	0.030271								GO:0033604~negative regulation of catecholamine secretion	0.0182957	CHGA, SYT4	108.211	0.46363
GO:0043401~steroid hormone mediated signaling pathway	0.0612609	ESRRB, NR2E1	31.0624	0.504502		GO:0007626~locomotory behavior	0.000751141	GRM5, DSCAM, GNG7, PPP1R1B, CNTN1, ELAVL4, NAV2, SOBP, ADCY5	4.5966	0.0355862								GO:0007215~glutamate receptor signaling pathway	0.0187201	GRIA1, GRIK3, GRIK2	14.1145	0.463843
GO:0009954~proximal/distal pattern formation	0.0636333	DLX1, DLX2	29.8677	0.513961		GO:0007413~axonal fasciculation	0.000776426	NRP1, CRTAC1, CNTN2, NRCAM, CDK5R1	11.5587	0.0355862								GO:0007269~neurotransmitter secretion	0.0203001	UNC13A, PTPRN2, NRXN1	13.5264	0.492057
GO:0001662~behavioral fear response	0.0730642	NEUROD2, NR2E1	25.8853	0.579		GO:0050806~positive regulation of synaptic transmission	0.000776426	LGI1, RIMS4, CLSTN2, SYT1, GRIK2	11.5587	0.0355862								GO:0010842~retina layer formation	0.0236201	DSCAM, PROM1, SDK2	12.4859	0.526728
GO:0030522~intracellular receptor signaling pathway	0.0754074	RORA, NR2E1	25.0503	0.586502		GO:0097503~sialylation	0.000776426	ST6GAL2, ST8SIA1, ST8SIA2, ST8SIA6, ST6GALNAC3	11.5587	0.0355862								GO:1901379~regulation of potassium ion transmembrane transport	0.0236201	DPP10, DPP6, CACNA1D	12.4859	0.526728
GO:0048709~oligodendrocyte differentiation	0.0847222	DLX1, DLX2	22.1874	0.635416		GO:0038007~netrin-activated signaling pathway	0.000883092	DSCAM, UNC5A, UNC5C, UNC5D	19.5214	0.0388561								GO:0035235~ionotropic glutamate receptor signaling pathway	0.0236201	GRIA1, GRIK3, GRIK2	12.4859	0.526728
GO:0001708~cell fate specification	0.0847222	EOMES, TBR1	22.1874	0.635416		GO:2000171~negative regulation of dendrite development	0.000883092	BCL11A, DCC, FAT3, KIAA0319	19.5214	0.0388561								GO:0007274~neuromuscular synaptic transmission	0.0236201	CHRNA4, RIMBP2, KIF1B	12.4859	0.526728
GO:0002052~positive regulation of neuroblast proliferation	0.089345	FOXG1, NR2E1	20.9881	0.641576		GO:0071805~potassium ion transmembrane transport	0.000929102	KCNG1, KCNIP1, KCNK10, KCNB1, KCND3, KCNMB2, KCNQ2, KCNMB4, SLC17A6, KCNN3, LRRC55	3.63274	0.0400789								GO:0010977~negative regulation of neuron projection development	0.0256897	RIT2, PTPRO, TNR, CRMP1	6.27311	0.543928
GO:0048813~dendrite morphogenesis	0.0916479	MEF2A, KLF7	20.4358	0.641576		GO:0001508~action potential	0.000953246	CHRNA4, KCNB1, KCNMB2, KCNMB4, AKAP6	10.9808	0.0403297								GO:0060079~excitatory postsynaptic potential	0.0266634	MEF2C, CHRNA4, SEZ6, GRIK2	6.18349	0.543928
GO:0048469~cell maturation	0.0916479	LHX6, ASCL1	20.4358	0.641576		GO:0098962~regulation of postsynaptic neurotransmitter receptor activity	0.00115658	NRXN2, DLGAP1, NPTX1, SHISA9, SHISA6	10.4579	0.0473025								GO:0021542~dentate gyrus development	0.0271461	NEUROD6, TMEM108, SCN2A	11.594	0.543928
GO:2000648~positive regulation of stem cell proliferation	0.093945	SHOX2, NR2E1	19.9118	0.641576		GO:0007155~cell adhesion	0.00117633	ROBO2, COL15A1, CTNND2, NTM, NCAN, EFNB2, CDH6, PDZD2, TNR, NCAM1, NRCAM, NEO1, OPCML, SEMA4D, DSCAM, LRRN2, ACTN2, PCDH8, L1CAM, AJAP1, NFASC, APC, CNTN1, CNTN2, DSCAML1, EPHA3	2.02842	0.0473025								GO:0072102~glomerulus morphogenesis	0.0273184	KIRREL3, MEF2C	72.1407	0.543928
GO:0045746~negative regulation of Notch signaling pathway	0.093945	DLX1, DLX2	19.9118	0.641576		GO:0072659~protein localization to plasma membrane	0.00121741	DPP10, NFASC, DPP6, KCNB1, ACTN2, MAP7, PRKG2, ANK2, ATP2C2, ZDHHC22, SCN3B, EFR3B	3.25356	0.0473025								GO:0061789~dense core granule priming	0.0273184	UNC13C, UNC13A	72.1407	0.543928
GO:0009953~dorsal/ventral pattern formation	0.0962364	LHX2, FOXG1	19.414	0.641576		GO:0009887~animal organ morphogenesis	0.0012318	EFNB2, NRP1, TMEFF2, SEMA6A, FGF9, ASXL3, COL9A1, EVL, MEIS2, FGFR2, PBX1	3.50111	0.0473025								GO:0033366~protein localization to secretory granule	0.0273184	CHGA, CPE	72.1407	0.543928
GO:0050767~regulation of neurogenesis	0.0962364	HES7, ASCL1	19.414	0.641576		GO:0034220~ion transmembrane transport	0.0012318	GRIA1, CHRNA4, TTYH1, GRIK3, GRIK4, ATP1A3, NEDD4L, ATP2B2, GRIK2, ATP2C2, GABRG2	3.50111	0.0473025								GO:0099560~synaptic membrane adhesion	0.0328026	CDH6, TENM4, ELFN2	10.472	0.630602
						GO:0008306~associative learning	0.00124707	NEUROD2, CLSTN2, ELAVL4, TNR, SLC6A1, SHANK1	7.32051	0.0473025								GO:0099505~regulation of presynaptic membrane potential	0.0328026	GRIA1, GRIK3, GRIK2	10.472	0.630602
						GO:0007157~heterophilic cell-cell adhesion via plasma membrane cell adhesion molecules	0.00136415	CRB2, IGSF21, CADM3, CXADR, CADM1, TENM4, NRXN1	5.69373	0.0508666								GO:0071277~cellular response to calcium ion	0.0351533	NEUROD2, MEF2C, NRXN1, RYR3	5.54929	0.642478
						GO:0048167~regulation of synaptic plasticity	0.00150234	JPH4, MEF2C, RIMS4, MAPT, ERC1, GRIN2B, LZTS1	5.59021	0.0550858								GO:0090036~regulation of protein kinase C signaling	0.0362586	SEZ6, SEZ6L	54.1056	0.642478
						GO:1903861~positive regulation of dendrite extension	0.00165091	CACNG7, SYT4, UNC13A, SYT1, NEDD4L	9.54849	0.0595409								GO:0098990~AMPA selective glutamate receptor signaling pathway	0.0362586	MEF2C, NRXN1	54.1056	0.642478
						GO:0009311~oligosaccharide metabolic process	0.00194592	ST6GAL2, ST8SIA1, ST8SIA2, ST8SIA6, ST6GALNAC3	9.15064	0.0690486								GO:0051936~gamma-aminobutyric acid reuptake	0.0362586	SLC6A11, SLC6A1	54.1056	0.642478
						GO:0003148~outflow tract septum morphogenesis	0.00227547	ROBO2, NRP1, TGFB2, FGFR2, BMPR1A	8.78462	0.0794608								GO:0007018~microtubule-based movement	0.0363015	KIF5C, KIF26B, KIF1B, KIF21B	5.47904	0.642478
						GO:0007612~learning	0.00235941	SLC8A3, JPH4, GRM5, PRKAR2B, NRXN1, CNTN2, FYN	5.12436	0.0811048								GO:2000463~positive regulation of excitatory postsynaptic potential	0.0388755	GRIA1, CUX2, NRXN1	9.54804	0.677285
						GO:0086091~regulation of heart rate by cardiac conduction	0.00251751	KCND3, CACNA1D, ANK2, CACNA1C, SCN3B, CACNA1G	6.27473	0.085208								GO:0008306~associative learning	0.0409877	NEUROD2, TNR, SLC6A1	9.27524	0.689116
						GO:0048812~neuron projection morphogenesis	0.0030251	KIRREL3, GPM6A, WNT7B, BMP7, DCLK1, MYO16, GAS7	4.88034	0.100837								GO:0042220~response to cocaine	0.0431422	GRIA1, ST8SIA2, SLC6A1	9.01759	0.689116
						GO:0099560~synaptic membrane adhesion	0.00349077	CDH6, CDH10, NRXN1, LRRC4, LRRC4B	7.84341	0.112937								GO:0071805~potassium ion transmembrane transport	0.0433721	KCNK10, KCND3, KCNMB2, SLC17A6, KCNN3	3.78361	0.689116
						GO:0048843~negative regulation of axon extension involved in axon guidance	0.00349077	SEMA5B, NRP1, SEMA6A, SEMA4D, SEMA3E	7.84341	0.112937								GO:0086015~SA node cell action potential	0.045117	ANK2, SCN3B	43.2844	0.689116
						GO:0006814~sodium ion transport	0.00414182	SLC5A8, SCN8A, SLC17A6, NEDD4L, ATP1B2, SCN2A, SCN3B, SCN3A	3.94814	0.132058								GO:0045762~positive regulation of adenylate cyclase activity	0.045117	CACNA1D, CACNA1C	43.2844	0.689116
						GO:0031110~regulation of microtubule polymerization or depolymerization	0.00432206	STMN2, MAPRE3, STMN4, MAPT	11.7128	0.1356								GO:0033564~anterior/posterior axon guidance	0.045117	UNC5A, UNC5C	43.2844	0.689116
						GO:0035556~intracellular signal transduction	0.00437617	UNC13C, UNC13A, HUNK, ADCY2, ADCY1, DCLK1, ADCY5, RIT2, NRG3, PRKAR2B, CAMK4, WNK2, PPP1R1B, DCX, FYN, STK32B, PAG1, RGS6, MAPK4, SPSB4, RGS7	2.00955	0.1356								GO:0008038~neuron recognition	0.045117	NTM, OPCML	43.2844	0.689116
						GO:0019933~cAMP-mediated signaling	0.00450854	PDE4D, AKAP6, ADCY2, ADCY1, CAP2	7.32051	0.137761								GO:0086046~membrane depolarization during SA node cell action potential	0.045117	CACNA1D, ANK2	43.2844	0.689116
						GO:0060219~camera-type eye photoreceptor cell differentiation	0.00491958	DSCAM, PROM1, SDK2	26.3538	0.14056								GO:1900738~positive regulation of phospholipase C-activating G protein-coupled receptor signaling pathway	0.045117	CHGA, NRXN1	43.2844	0.689116
						GO:0033564~anterior/posterior axon guidance	0.00491958	UNC5A, DCC, UNC5C	26.3538	0.14056								GO:0007626~locomotory behavior	0.0461697	DSCAM, PPP1R1B, SOBP, ADCY5	4.97522	0.695666
						GO:0086015~SA node cell action potential	0.00491958	ANK2, SCN3B, CACNA1G	26.3538	0.14056								GO:0045666~positive regulation of neuron differentiation	0.0474874	NEUROD2, MEF2C, SOX11, TCF4	4.91869	0.696691
						GO:0003211~cardiac ventricle formation	0.00491958	MEF2C, SOX11, SOX4	26.3538	0.14056								GO:0006813~potassium ion transport	0.0474874	KCNJ6, KCND3, KCNMB2, FXYD6	4.91869	0.696691
						GO:0086046~membrane depolarization during SA node cell action potential	0.00491958	CACNA1D, ANK2, CACNA1G	26.3538	0.14056								GO:0048813~dendrite morphogenesis	0.0498504	DSCAM, DCX, DCLK1	8.32393	0.72186
						GO:0051968~positive regulation of synaptic transmission, glutamatergic	0.00508508	CACNG7, TSHZ3, NRXN1, TNR, GRIN2B	7.08437	0.143425								GO:0050919~negative chemotaxis	0.0521649	NELL2, SEMA5B, SEMA4D	8.11583	0.741881
						GO:0086002~cardiac muscle cell action potential involved in contraction	0.00523066	CACNA1D, CACNA1C, SCN3B, CACNA1G	10.9808	0.145664								GO:0098989~NMDA selective glutamate receptor signaling pathway	0.0538945	MEF2C, NRXN1	36.0704	0.741881
						GO:0030534~adult behavior	0.00570901	ZFHX2, NRXN1, NRXN2, GABRG2, SHANK1	6.86298	0.15651								GO:0030072~peptide hormone secretion	0.0538945	SMPD3, CPE	36.0704	0.741881
						GO:0001525~angiogenesis	0.00576241	NRP1, COL15A1, NRXN1, FZD8, RORA, VASH1, NELL2, FGF9, RHOJ, NRCAM, THSD7A, EPHB1, FGFR2, BMPR1A	2.41146	0.15651								GO:0099550~trans-synaptic signaling, modulating synaptic transmission	0.0538945	IGSF21, NEO1	36.0704	0.741881
						GO:0048013~ephrin receptor signaling pathway	0.00588728	EFNB2, FYN, EPHB1, EPHA3, ANKS1B, CDK5R1	5.16742	0.157951								GO:0048704~embryonic skeletal system morphogenesis	0.0593313	SATB2, SOX11, DSCAML1	7.54961	0.784155
						GO:0007158~neuron cell-cell adhesion	0.00624561	NRXN1, NRXN2, TNR, CDK5R1	10.3348	0.165546								GO:0030513~positive regulation of BMP signaling pathway	0.0617915	SOX11, ZNF423, NEO1	7.37803	0.784155
						GO:0048568~embryonic organ development	0.00638195	WNT7B, GLI3, FGFR2, PBX1, BMPR1A	6.65501	0.167146								GO:0071526~semaphorin-plexin signaling pathway	0.0617915	NELL2, SEMA5B, SEMA4D	7.37803	0.784155
						GO:0007264~small GTPase mediated signal transduction	0.0067451	DOCK4, DAB1, RIT2, DOCK9, RASGEF1B, RASGEF1C, RHOJ, PLCE1, RASGRP1	3.24023	0.174579								GO:0009744~response to sucrose	0.0625918	GRIA1, SLC6A1	30.9175	0.784155
						GO:0034332~adherens junction organization	0.0071055	EFNB2, CDH6, CDH20, CDH10, CDH12	6.45928	0.179677								GO:0099525~presynaptic dense core vesicle exocytosis	0.0625918	UNC13C, UNC13A	30.9175	0.784155
						GO:0060078~regulation of postsynaptic membrane potential	0.0071055	GRIA1, GRM5, GRIK3, GRIK4, GABRG2	6.45928	0.179677								GO:0071286~cellular response to magnesium ion	0.0625918	SMPD3, RYR3	30.9175	0.784155
						GO:0060485~mesenchyme development	0.00726875	PRICKLE1, BMP7, SOX4	21.9615	0.179677								GO:2001259~positive regulation of cation channel activity	0.0625918	ACTN2, ANK2	30.9175	0.784155
						GO:0097119~postsynaptic density protein 95 clustering	0.00726875	NRXN1, LRRC4, NRXN2	21.9615	0.179677								GO:1901018~positive regulation of potassium ion transmembrane transporter activity	0.0625918	ACTN2, ANK2	30.9175	0.784155
						GO:1901379~regulation of potassium ion transmembrane transport	0.00736992	DPP10, DPP6, KCNIP1, CACNA1D	9.76068	0.180154								GO:0030154~cell differentiation	0.0652291	SEMA5B, NEUROD2, SYT4, MEF2C, UNC13A, SEMA4D, NEUROD6, WIPF3, TCF4, ZNF423, MYT1, RASGRP1	1.82122	0.808117
						GO:0045669~positive regulation of osteoblast differentiation	0.0076145	NELL1, MEF2C, WNT7B, SOX11, BMP7, GLI3, BMPR1A	4.04555	0.184087								GO:0035556~intracellular signal transduction	0.0691143	RIT2, CAMK4, PPP1R1B, DCX, HUNK, PLCE1, DCLK1, SPSB4, ADCY5	2.07213	0.84684
						GO:0071526~semaphorin-plexin signaling pathway	0.00788118	SEMA5B, NRP1, SEMA6A, SEMA4D, SEMA3E	6.27473	0.186436								GO:0008219~cell death	0.0712095	CACNA1A, SNCAIP	27.0528	0.85365
						GO:0051966~regulation of synaptic transmission, glutamatergic	0.00788118	MEF2C, GRM5, UNC13A, SYT1, FRRS1L	6.27473	0.186436								GO:0090129~positive regulation of synapse maturation	0.0712095	NEUROD2, NRXN1	27.0528	0.85365
						GO:0060997~dendritic spine morphogenesis	0.0086062	CTNND2, EPHB1, SHANK1, ZNF365	9.24696	0.201422								GO:0001508~action potential	0.0719669	CHRNA4, KCND3, KCNMB2	6.76319	0.85365
						GO:0048675~axon extension	0.00871044	SEMA5B, AUTS2, MAP1B, DCX, DCLK1	6.10043	0.201716								GO:0021860~pyramidal neuron development	0.0797485	DCX, FGFR2	24.0469	0.916696
						GO:0060412~ventricular septum morphogenesis	0.00959469	ROBO2, TGFB2, SOX11, SOX4, BMPR1A	5.93555	0.217612								GO:0086014~atrial cardiac muscle cell action potential	0.0797485	ANK2, SCN3B	24.0469	0.916696
						GO:0007616~long-term memory	0.00959469	GRIA1, CAMK2N1, CAMK4, ADCY1, SHANK1	5.93555	0.217612								GO:0051967~negative regulation of synaptic transmission, glutamatergic	0.0797485	GRIK3, GRIK2	24.0469	0.916696
						GO:0021954~central nervous system neuron development	0.00995672	BRINP1, MAP2, NOVA2, MAPT	8.78462	0.220528								GO:0048666~neuron development	0.0881463	MEF2C, TENM4, MYT1L	6.01173	0.954888
						GO:0031290~retinal ganglion cell axon guidance	0.00995672	ROBO2, NRP1, NRCAM, EPHB1	8.78462	0.220528								GO:0032835~glomerulus development	0.0882093	PTPRO, PLCE1	21.6422	0.954888
						GO:1901018~positive regulation of potassium ion transmembrane transporter activity	0.010024	ACTN2, ANK2, ATP1B2	18.8242	0.220528								GO:0086010~membrane depolarization during action potential	0.0882093	SCN3B, SCN3A	21.6422	0.954888
						GO:0098742~cell-cell adhesion via plasma-membrane adhesion molecules	0.0105353	CDH6, CDH20, CDH10, CDH12, UNC5D	5.77935	0.227231								GO:0043268~positive regulation of potassium ion transport	0.0882093	ACTN2, ANK2	21.6422	0.954888
						GO:1901216~positive regulation of neuron death	0.0105353	EFNB2, ST8SIA2, FYN, MAPT, GRIN2B	5.77935	0.227231								GO:0021952~central nervous system projection neuron axonogenesis	0.0882093	DCX, DCLK1	21.6422	0.954888
						GO:0031589~cell-substrate adhesion	0.0114234	TTYH1, ATP1B2, SORBS1, EPHB1	8.3663	0.243822								GO:0060080~inhibitory postsynaptic potential	0.0882093	CHRNA4, GRIK2	21.6422	0.954888
						GO:0030324~lung development	0.0115261	CCBE1, FGF9, WNT7B, GLI3, FGFR2, GLI2, BMPR1A	3.70436	0.243822								GO:0016331~morphogenesis of embryonic epithelium	0.0965929	PCDH8, FGFR2	19.6747	0.9876
						GO:0048814~regulation of dendrite morphogenesis	0.0130079	SEMA4D, HECW1, NEDD4L, LZTS1	7.98601	0.26819								GO:0001574~ganglioside biosynthetic process	0.0965929	ST8SIA2, ST6GALNAC3	19.6747	0.9876
						GO:0030517~negative regulation of axon extension	0.0130079	MAP2, BCL11A, KIAA0319, CDK5R1	7.98601	0.26819								GO:1902514~regulation of calcium ion transmembrane transport via high voltage-gated calcium channel	0.0965929	PDE4D, NOS1AP	19.6747	0.9876
						GO:1990416~cellular response to brain-derived neurotrophic factor stimulus	0.0131657	TMEM108, MAPT, SH3GL2	16.4712	0.26819								GO:0050890~cognition	0.099473	CUX2, CHRNA4, SOBP	5.59713	0.9876
						GO:0070307~lens fiber cell development	0.0131657	TMOD1, WNT5B, WNT7B	16.4712	0.26819
						GO:0035725~sodium ion transmembrane transport	0.0146635	SLC8A3, SCN8A, SLC17A6, SLC6A11, SLC6A1, SCN2A, SCN3B, SCN3A	3.1096	0.291578
						GO:0030705~cytoskeleton-dependent intracellular transport	0.0147114	KIF5C, MAP6, KIF1B, PRICKLE1	7.6388	0.291578
						GO:0030318~melanocyte differentiation	0.0147114	OCA2, MEF2C, ADAMTS9, GLI3	7.6388	0.291578
						GO:0010001~glial cell differentiation	0.0165351	GAP43, NFIB, NCAN, DNER	7.32051	0.319
						GO:0050768~negative regulation of neurogenesis	0.0165351	BRINP1, SORL1, BMP7, BMPR1A	7.32051	0.319
						GO:0046928~regulation of neurotransmitter secretion	0.0165351	MEF2C, KCNMB4, SNCAIP, CPLX2	7.32051	0.319
						GO:0090129~positive regulation of synapse maturation	0.016675	CAMK2B, NEUROD2, NRXN1	14.641	0.319
						GO:0007611~learning or memory	0.0170138	SLC8A3, MEF2C, GRM5, PTPRZ1, MAPT, GRIN2B	3.99301	0.322676
						GO:0007275~multicellular organism development	0.0172158	CDH6, FSTL5, TMEFF2, CDH20, CDH10, CDH12, HUNK, ADAMTS9, FGFR2	2.74519	0.323717
						GO:0007165~signal transduction	0.0174106	GRIA1, CAMK2B, CNTFR, NRP1, COL15A1, TENM4, CHRNA4, PDE1A, CTNND2, NRXN1, NRXN2, SLA, ARHGAP15, RASGRP1, ARHGAP20, SCUBE1, FGF9, DPYSL5, PRKG2, SRGAP3, PRKACB, PAG1, PRKG1, SH3GL2, CAP2, KCNK10, LRRN2, PDE4D, HUNK, NR2F1, ANK2, LRRC63, GABRG2, MFHAS1, OLFM2, PDE10A, RIT2, TG, CAMK4, PPP1R1B, CSPG5, PTPN5	1.43786	0.324605
						GO:0055013~cardiac muscle cell development	0.0184796	CXADR, ACTN2, PRICKLE1, TTN	7.02769	0.335992
						GO:0048589~developmental growth	0.0184796	CHST11, GLI3, GLI2, BMPR1A	7.02769	0.335992
						GO:0060038~cardiac muscle cell proliferation	0.0184796	TGFB2, CXADR, TENM4, FGF9	7.02769	0.335992
						GO:0007265~Ras protein signal transduction	0.0193052	RIT2, DOK5, RASGEF1B, RASGEF1C, DOK6, PLCE1, RASGRP1	3.30604	0.348126
						GO:0007043~cell-cell junction assembly	0.0202255	CDH6, CDH20, CDH10, CTNND2, CDH12	4.77425	0.350187
						GO:0072089~stem cell proliferation	0.0202255	FGF9, NFIB, WNT7B, GLI3, PBX1	4.77425	0.350187
						GO:0000902~cell morphogenesis	0.0202404	CDH6, TGFB2, CDH20, CDH10, PTPRO, CDH12, CAP2	3.27087	0.350187
						GO:0003272~endocardial cushion formation	0.0205337	ROBO2, BMP7, BMPR1A	13.1769	0.350187
						GO:0097484~dendrite extension	0.0205337	AUTS2, TMEM108, SH3GL2	13.1769	0.350187
						GO:0070613~regulation of protein processing	0.0205337	RFX4, LDLRAD3, PRKACB	13.1769	0.350187
						GO:0006171~cAMP biosynthetic process	0.0205337	ADCY2, ADCY1, ADCY5	13.1769	0.350187
						GO:0071300~cellular response to retinoic acid	0.0214223	BRINP1, WNT5B, WNT7B, ATP1A3, FGFR2, EPHA3	3.76484	0.362531
						GO:0001755~neural crest cell migration	0.0217219	SEMA5B, NRP1, SEMA6A, SEMA4D, SEMA3E	4.67267	0.364795
						GO:0009611~response to wounding	0.02263	NRP1, TGFB2, GAP43, NFIB, INHBB, VASH1	3.71181	0.377166
						GO:0016339~calcium-dependent cell-cell adhesion via plasma membrane cell adhesion molecules	0.0232843	CDH6, CDH20, CDH10, NRXN1, CDH12	4.57532	0.38228
						GO:0008277~regulation of G-protein coupled receptor protein signaling pathway	0.0232843	GNG7, FRMPD1, PLCE1, RGS6, RGS7	4.57532	0.38228
						GO:0099566~regulation of postsynaptic cytosolic calcium ion concentration	0.0247241	GRIA1, GRM5, ATP2B2	11.979	0.390724
						GO:0021952~central nervous system projection neuron axonogenesis	0.0247241	DCX, EPHB1, DCLK1	11.979	0.390724
						GO:0060174~limb bud formation	0.0247241	SOX11, SOX4, FGFR2	11.979	0.390724
						GO:0001574~ganglioside biosynthetic process	0.0247241	ST8SIA2, ST8SIA6, ST6GALNAC3	11.979	0.390724
						GO:0060563~neuroepithelial cell differentiation	0.0247241	EMX1, SOX11, SOX4	11.979	0.390724
						GO:0010842~retina layer formation	0.0250418	DSCAM, FAT3, PROM1, SDK2	6.27473	0.390724
						GO:0044331~cell-cell adhesion mediated by cadherin	0.0250418	CDH6, CDH20, CDH10, CDH12	6.27473	0.390724
						GO:0042391~regulation of membrane potential	0.026501	RIMS4, CHRNA4, ACTN2, GRIK3, NEDD4L, GABRG2, CACNA1G	3.07462	0.41058
						GO:0031116~positive regulation of microtubule polymerization	0.0274723	NIN, MAP1B, MAPT, CDK5R1	6.05836	0.419716
						GO:0035335~peptidyl-tyrosine dephosphorylation	0.0274723	PTPRZ1, PTPRO, PTPN5, PTPN2	6.05836	0.419716
						GO:0050890~cognition	0.0283729	GRM5, CUX2, CHRNA4, FAM107A, SOBP	4.30618	0.430485
						GO:0086012~membrane depolarization during cardiac muscle cell action potential	0.0292293	CACNA1D, CACNA1C, SCN3B	10.9808	0.434556
						GO:0071679~commissural neuron axon guidance	0.0292293	NRP1, NFIB, NCAM1	10.9808	0.434556
						GO:0006813~potassium ion transport	0.0293261	KCNG1, KCNJ6, KCND3, KCNMB2, KCNMB4, ATP1B2	3.46761	0.434556
						GO:2000463~positive regulation of excitatory postsynaptic potential	0.0300239	CUX2, NRXN1, GRIN2B, SHANK1	5.85641	0.434556
						GO:0014059~regulation of dopamine secretion	0.0300239	SYT4, SYT1, CHRNA4, SYT13	5.85641	0.434556
						GO:0009880~embryonic pattern specification	0.0300239	SATB2, MEIS2, BMP7, FGFR2	5.85641	0.434556
						GO:0001662~behavioral fear response	0.0300239	NEUROD2, BRINP1, GNG7, GRIK2	5.85641	0.434556
						GO:0030178~negative regulation of Wnt signaling pathway	0.0321042	APC, FGF9, SHISA2, CXXC4, DACT1	4.14369	0.458159
						GO:0060045~positive regulation of cardiac muscle cell proliferation	0.0326959	MEF2C, FGF9, FGFR2, BMPR1A	5.66749	0.458159
						GO:0051491~positive regulation of filopodium assembly	0.0326959	DNM3, GPM6A, NRP1, DPYSL3	5.66749	0.458159
						GO:0007026~negative regulation of microtubule depolymerization	0.0326959	APC2, APC, MAP1B, STMN2	5.66749	0.458159
						GO:0045664~regulation of neuron differentiation	0.0326959	ZFHX2, BCL11B, NREP, CDK5R1	5.66749	0.458159
						GO:0048791~calcium ion-regulated exocytosis of neurotransmitter	0.0340328	SYT4, RIMS4, SYT1	10.1361	0.465044
						GO:0086064~cell communication by electrical coupling involved in cardiac conduction	0.0340328	ATP1A3, ATP1B2, CACNA1C	10.1361	0.465044
						GO:0003215~cardiac right ventricle morphogenesis	0.0340328	TGFB2, SOX4, BMPR1A	10.1361	0.465044
						GO:0031113~regulation of microtubule polymerization	0.0340328	MAP2, MAPRE3, MAPT	10.1361	0.465044
						GO:0016055~Wnt signaling pathway	0.0345866	APC2, AMER2, WNT5B, APC, WNT7B, CTNND2, CPE, CXXC4, SHISA6, DACT1	2.25247	0.46754
						GO:0007169~transmembrane receptor protein tyrosine kinase signaling pathway	0.0346404	DOK5, DOK6, LMTK2, SLA, FYN, EPHB1, FGFR2, EPHA3	2.60285	0.46754
						GO:0001843~neural tube closure	0.0371549	CECR2, TGFB2, COBL, PRICKLE1, PRKACB, RGMA	3.25356	0.49842
						GO:0042475~odontogenesis of dentin-containing tooth	0.0382155	BCL11B, BMP7, GLI3, GLI2, BMPR1A	3.9217	0.503283
						GO:0017156~calcium ion regulated exocytosis	0.0383982	SYT4, SYT1, TSPAN18, SYT13	5.32401	0.503283
						GO:0046676~negative regulation of insulin secretion	0.0383982	CHGA, KCNB1, INHBB, STXBP5L	5.32401	0.503283
						GO:0005513~detection of calcium ion	0.0391188	SYT1, KCNMB2, KCNMB4	9.41209	0.503283
						GO:0045956~positive regulation of calcium ion-dependent exocytosis	0.0391188	SYT4, KCNB1, CACNA1G	9.41209	0.503283
						GO:0021819~layer formation in cerebral cortex	0.0391188	DCX, GLI3, CDK5R1	9.41209	0.503283
						GO:1904322~cellular response to forskolin	0.0391188	ADCY2, ADCY1, ADCY5	9.41209	0.503283
						GO:0090090~negative regulation of canonical Wnt signaling pathway	0.0395147	APC2, AMER2, APC, HECW1, PTPRO, PRICKLE1, GLI3, SHISA6, DACT1	2.3391	0.50542
						GO:0006811~ion transport	0.0409017	SLC8A3, SLC22A23, SLC5A8, SLCO3A1, CHRNA4, SLC17A6, FXYD6, KCNN3	2.50989	0.520137
						GO:1905606~regulation of presynapse assembly	0.0414265	FARP1, LRRTM3, NRXN1, LRRC4B	5.16742	0.523783
						GO:0045165~cell fate commitment	0.0426343	GAP43, WNT5B, WNT7B, SOX6, FGFR2	3.78647	0.535974
						GO:0006874~cellular calcium ion homeostasis	0.0441526	SLC8A3, GPR12, ATP2B2, ANK2, GRIK2, ATP2C2, RYR3	2.7209	0.537412
						GO:0048172~regulation of short-term neuronal synaptic plasticity	0.0444722	GRIK2, SHISA9, SHISA6	8.78462	0.537412
						GO:0045778~positive regulation of ossification	0.0444722	NELL1, TGFB2, SOX11	8.78462	0.537412
						GO:1901381~positive regulation of potassium ion transmembrane transport	0.0444722	NOS1AP, AKAP6, RGS7	8.78462	0.537412
						GO:0031099~regeneration	0.0449163	NFIB, ELAVL4	43.9231	0.537412
						GO:0048692~negative regulation of axon extension involved in regeneration	0.0449163	TNR, KIAA0319	43.9231	0.537412
						GO:0033604~negative regulation of catecholamine secretion	0.0449163	CHGA, SYT4	43.9231	0.537412
						GO:0072236~metanephric loop of Henle development	0.0449163	WNT7B, POU3F3	43.9231	0.537412
						GO:0007188~adenylate cyclase-modulating G-protein coupled receptor signaling pathway	0.0449471	GNAO1, CACNA1D, ADCY2, PRKACB, ADCY5	3.72229	0.537412
						GO:0006887~exocytosis	0.0473911	UNC13C, SYT4, RIMS4, KCNB1, WIPF3, CPLX2, STXBP5L	2.67358	0.562723
						GO:0030326~embryonic limb morphogenesis	0.0478315	TGFB2, FGF9, BMP7, PBX1	4.88034	0.562723
						GO:0030010~establishment of cell polarity	0.0478315	CRB2, WWC1, KIF26B, EPHB1	4.88034	0.562723
						GO:0007613~memory	0.0480944	SLC8A3, SYT4, KCNK10, MAPT, SLC6A1, SCN2A	3.02918	0.562807
						GO:0097067~cellular response to thyroid hormone stimulus	0.0500781	THRB, ATP1A3, INHBB	8.23558	0.567896
						GO:0010765~positive regulation of sodium ion transport	0.0500781	CNKSR3, CNTN1, SCN3B	8.23558	0.567896
						GO:0099645~neurotransmitter receptor localization to postsynaptic specialization membrane	0.0500781	LGI1, CACNG7, NPTX1	8.23558	0.567896
						GO:0030902~hindbrain development	0.0500781	NFIB, BMP7, GLI2	8.23558	0.567896
						GO:0060402~calcium ion transport into cytosol	0.0500781	JPH4, CACNA1C, JPH1	8.23558	0.567896
						GO:0003407~neural retina development	0.0500781	GPM6A, TGFB2, ATP2B2	8.23558	0.567896

## Sheet: TableS3-M2
Top 50 TFs						Top 500 TGs						Top 20 TFs						Top 200 TGs
Term	PValue	Genes	Fold Enrichment	FDR		Term	PValue	Genes	Fold Enrichment	FDR		Term	PValue	Genes	Fold Enrichment	FDR		Term	PValue	Genes	Fold Enrichment	FDR
GO:0030182~neuron differentiation	3.28972e-25	IRX1, IRX2, BARHL2, GSX1, EN2, EN1, OLIG1, SOX11, BHLHE22, POU3F2, POU4F2, NEUROD1, NEUROD2, LMX1A, ZIC3, LHX5, INSM1, NEUROG2, LHX8	43.396	4.22181e-23		GO:0007399~nervous system development	1.95579e-24	SEMA5B, CNTFR, MYT1L, MSI1, DPYSL5, BOC, EPHB2, SOX4, APC2, SRRM4, RBFOX1, CAMK1D, SEMA6A, RBFOX3, DSCAM, ISLR2, PAX3, SOX11, NAV1, NAV2, MYT1, OLFM1, NRG3, MAP1B, KCNQ2, DCX, LY6H, CAMK2B, NRN1, CRMP1, PTN, CPLX2, NEUROD2, ERBB4, NEUROD6, NTF3, ZNF423, SCN3B, GPM6B, LGI1, NTRK2, ST8SIA2, LSAMP, NR2F1, L1CAM, DCLK1, TTLL7, NELL1, FGF14, APC, TCF4, APBA1, SCN2A, APBA2	5.6108	3.98981e-21		GO:0007417~central nervous system development	3.53412e-09	GSX1, ZIC3, NHLH1, ZIC1, PAX6, ZIC4, POU3F3	47.6734	2.30896e-07		GO:0007399~nervous system development	1.23539e-15	SEMA5B, CNTFR, MYT1L, NRXN1, CRMP1, MSI1, CPLX2, NEUROD2, DPYSL5, NEUROD6, BOC, NTF3, TNR, ZNF423, SCN3B, NTRK2, SRRM4, SEMA6A, DSCAM, ST8SIA2, PAX3, UNCX, MYT1, PAX2, DCLK1, FGF14, DCX, TCF4, DSCAML1	6.94275	1.23292e-12
GO:0007417~central nervous system development	3.2651e-09	GSX1, ZIC2, ZIC3, NHLH1, ZIC1, POU6F2, PAX6, ZIC4, POU3F3	23.6116	2.09511e-07		GO:0007411~axon guidance	7.53396e-23	ROBO2, SEMA5B, NRXN1, PTPRO, NRXN3, CRMP1, GLI2, DPYSL5, KIF5C, BOC, TNR, NRCAM, FYN, EPHB2, NEO1, EPHB1, LGI1, EPHA5, NGFR, SEMA6A, UNC5A, DSCAM, DCC, UNC5B, EPHA8, VSTM2L, PAX6, UNC5C, UNC5D, L1CAM, NELL2, NFASC, CXCL12, CNTN1, CNTN2, DSCAML1, CDK5R2	8.45777	7.68464e-20		GO:0048663~neuron fate commitment	5.65787e-09	GSX1, OLIG1, PAX6, BHLHE22, POU3F2	211.717	2.77236e-07		GO:0007411~axon guidance	1.13875e-14	SEMA5B, SEMA6A, DSCAM, DCC, NRXN1, PTPRO, NRXN3, UNC5C, UNC5D, GLI2, NELL2, NFASC, DPYSL5, KIF5C, BOC, TNR, CNTN2, NRCAM, DSCAML1, NEO1	11.4509	5.68235e-12
GO:0048666~neuron development	6.90018e-09	NEUROD1, NEUROD2, PBX3, EN2, EN1, POU3F2, GLI2	46.8614	3.7951e-07		GO:0007417~central nervous system development	2.73409e-11	ROBO2, CHST8, NGFR, ARNT2, NCAN, ZIC4, MSI1, PAX6, ZIC5, POU3F3, DCLK1, NHLH2, PTPRZ1, ZIC2, NHLH1, DNER, ZIC1, DCX, NRCAM, NPTX1, DSCAML1, SH3GL2	6.45607	1.85918e-08		GO:0007423~sensory organ development	1.78545e-06	NEUROD2, OLIG1, PAX6, BHLHE22	155.824	6.99896e-05		GO:0007417~central nervous system development	2.92188e-13	CHST8, ARNT2, DSCAM, NCAN, ZIC4, MSI1, ZIC5, POU3F3, DCLK1, NHLH2, ZIC2, DNER, ZIC1, DCX, NRCAM, DSCAML1, SH3GL2	12.8643	9.72011e-11
GO:0007423~sensory organ development	1.68409e-07	NEUROD1, NEUROD2, OLIG1, BHLHE22, NEUROG2	97.07	8.10467e-06		GO:0007416~synapse assembly	8.91892e-11	GRIA1, KIRREL3, GPM6A, FARP1, DSCAM, NRXN1, NRXN3, NRXN2, NRG3, ERBB4, MAP1B, SPOCK2, DNER, NRCAM, MAPT, SDK2	9.51929	4.54865e-08		GO:0030182~neuron differentiation	2.14727e-05	SOX1, GSX1, ZIC3, EN1, POU3F2	27.9856	0.000701442		GO:0035249~synaptic transmission, glutamatergic	1.66359e-07	UNC13C, UNC13A, DSCAM, GRIK3, TNR, SLC17A6, GRIK2, GRIN2B	19.2375	4.15066e-05
GO:0048663~neuron fate commitment	3.66621e-07	GSX1, OLIG1, PAX6, BHLHE22, POU3F2	80.8917	1.56832e-05		GO:0007268~chemical synaptic transmission	2.31153e-10	GRIA1, KCNA1, NRXN1, SLC1A2, CACNA1A, GRIK4, NRXN2, GRIK2, SLC6A1, SLC1A6, CACNA1E, CACNA1G, SV2C, GRM4, RPS6KA2, DLGAP1, NPTX1, NPTX2, SNCB, UNC13C, SYT1, GRIN2B, GABRG2, RIT2, KCNQ2, APBA1, APBA2	4.59866	9.43106e-08		GO:0007420~brain development	4.23767e-05	EOMES, SOX1, GSX1, ZIC1, PAX6	23.5242	0.00118655		GO:0007268~chemical synaptic transmission	2.18039e-07	UNC13C, UNC13A, KCNIP1, KCND3, NRXN1, NRXN2, CACNA1A, SYT13, GRIK2, SLC6A1, SYT9, GRIN2B, GRM4, RIT2	6.58676	4.35206e-05
GO:0061564~axon development	2.22442e-06	NEUROD1, NEUROD2, OLIG1, BHLHE22, NEUROG2	52.4703	7.78546e-05		GO:0001764~neuron migration	3.76996e-10	EOMES, KIRREL3, GPM6A, NTRK2, AUTS2, DCC, CXCR4, NAV1, PAX6, DCLK1, CXCL12, MAP1B, DNER, DCX, NRCAM, FYN, NEO1, CDK5R2, PRKG1	6.76396	1.12015e-07		GO:0021772~olfactory bulb development	0.000187231	EOMES, ZIC3, ZIC1	139.129	0.00458716		GO:0007416~synapse assembly	5.33165e-07	KIRREL3, GPM6A, DSCAM, NRXN1, DNER, NRXN2, NRCAM, MAPT, SDK2	12.6481	8.86832e-05
GO:0007389~pattern specification process	2.22442e-06	ZEB1, ZIC1, RAX, UNCX, GLI2	52.4703	7.78546e-05		GO:0007420~brain development	3.84364e-10	ROBO2, RTN1, CTTNBP2, CXCR4, ADCY1, ZIC2, CDH22, NNAT, ZIC1, NRCAM, EOMES, ARNT2, ZFHX2, SYT1, CADM1, PTCH1, SLC6A11, ATP2B2, UNC5C, PROX1, GRIN2B, NFASC, SBK1, NFIB, CNTN1, DSCAML1, CDK5R2	4.49294	1.12015e-07		GO:0061564~axon development	0.000620612	NEUROD2, OLIG1, BHLHE22	76.8868	0.0116491		GO:0001764~neuron migration	1.55316e-06	KIRREL3, NTRK2, GPM6A, AUTS2, DCC, DNER, DCX, NRCAM, NEO1, DCLK1	9.09337	0.000221436
GO:0045666~positive regulation of neuron differentiation	3.10694e-06	NEUROD1, NEUROD2, ZEB1, SOX11, TCF4, GLI2	25.8853	9.9681e-05		GO:0034765~regulation of ion transmembrane transport	1.79311e-09	HCN4, KCNJ6, KCNC1, KCNK10, KCNC2, KCND3, CACNA2D1, KCNA1, KCNA2, CACNA1A, CACNA1D, CACNA1C, CACNA1E, CACNA1G, CACNG7, KCNQ2, SCN2A, SCN3B, SCN3A	6.15824	4.57244e-07		GO:0007389~pattern specification process	0.000653778	ZIC1, RAX, UNCX	74.9154	0.0116491		GO:0007269~neurotransmitter secretion	2.28639e-06	UNC13A, GRM4, PTPRN2, NRXN1, NRXN3, NRXN2	27.0528	0.000285228
GO:0071542~dopaminergic neuron differentiation	3.77117e-05	LMX1A, EN2, EN1, OTX2	59.7354	0.00103707		GO:0099505~regulation of presynaptic membrane potential	1.53329e-08	GRIA1, KCNC1, KCNC2, KCNA1, KCNA2, GRIK3, GRIK4, GRIK2, GRIN2B, GRIA4	14.4773	3.47546e-06		GO:0007399~nervous system development	0.000840909	NEUROD2, UNCX, PAX3, PAX6, POU3F2	10.7732	0.0137349		GO:0031175~neuron projection development	2.43444e-05	GPRIN3, GPM6A, UNC5A, NRXN1, TMEM108, STMN2, STMN4, MAPT, SH3GL2	7.60859	0.00269952
GO:0030901~midbrain development	4.23504e-05	BARHL1, EN2, EN1, OTX2	57.523	0.00108699		GO:0031175~neuron projection development	3.25184e-08	LGI1, GPM6A, UNC5A, EPHA8, NRXN1, STMN2, STMN4, L1CAM, RGMA, GPRIN3, MAP2, MAP1B, TMEM108, CNTN1, MAPT, GPM6B, SH3GL2	5.85984	6.63376e-06		GO:0021869~forebrain ventricular zone progenitor cell division	0.00292367	POU3F2, POU3F3	649.267	0.04408		GO:0038007~netrin-activated signaling pathway	6.1554e-05	DSCAM, UNC5A, UNC5C, UNC5D	48.0938	0.00614309
GO:0007411~axon guidance	0.000114535	KLF7, LMX1A, OTX2, PAX6, POU4F2, GLI2	12.2615	0.002756		GO:0035249~synaptic transmission, glutamatergic	4.56741e-08	GRIA1, UNC13C, UNC13A, GRID1, GRIK3, GRIK4, TNR, SLC17A6, GRIK2, GRIN2B, GRIA4	10.8579	8.47047e-06		GO:0001764~neuron migration	0.00591346	EOMES, BARHL1, BARHL2	24.5521	0.0827884		GO:1990416~cellular response to brain-derived neurotrophic factor stimulus	8.73397e-05	NTRK2, TMEM108, MAPT, SH3GL2	43.2844	0.00792409
GO:0048856~anatomical structure development	0.000422859	ZEB1, PAX3, PAX6, PAX5	26.7779	0.00904448		GO:0050808~synapse organization	1.03474e-07	SLC8A3, NFASC, WNT7B, CTNND2, LRRTM2, TNR, MAPT, SLC6A1, PAK3, L1CAM, SNCB, PPFIA4	8.68635	1.75906e-05		GO:0021796~cerebral cortex regionalization	0.00680931	EOMES, PAX6	278.257	0.088975		GO:0099502~calcium-dependent activation of synaptic vesicle fusion	0.00020397	SYT4, SYT13, SYT9, SYT7	33.2957	0.0169635
GO:0060041~retina development in camera-type eye	0.000467302	NFIA, NFIB, PAX6, POU4F2	25.8853	0.00946901		GO:0061564~axon development	1.15588e-07	NEUROD2, NEUROD6, KCNA1, VASH2, OLIG1, NMNAT2, BHLHE22, MAPT, L1CAM, GPM6B	11.7383	1.81384e-05		GO:0021799~cerebral cortex radially oriented cell migration	0.00874675	POU3F2, POU3F3	216.422	0.107148		GO:0051965~positive regulation of synapse assembly	0.000262526	NTRK2, CUX2, LRRTM3, ST8SIA2, NRXN1, LRRN1	10.472	0.0201539
GO:0007420~brain development	0.00049721	EOMES, ZIC2, NFIB, ZIC1, PBX3, POU3F4	8.92598	0.0095713		GO:0007269~neurotransmitter secretion	2.73619e-07	SYT4, UNC13A, GRM4, PTPRN2, SYT1, NRXN1, NRXN3, NRXN2, ASIC1	13.0295	3.85634e-05		GO:0021854~hypothalamus development	0.0145376	GSX1, RAX	129.853	0.16761		GO:0007158~neuron cell-cell adhesion	0.000391352	NRXN1, NRXN3, NRXN2, TNR	27.0528	0.0278978
GO:0030902~hindbrain development	0.000732149	NFIB, EN2, GLI2	72.8025	0.0134227		GO:0098962~regulation of postsynaptic neurotransmitter receptor activity	2.83554e-07	NRXN2, DLGAP1, NPTX1, SHISA9, NPTX2, CACNG4, CACNG5, SHISA6	16.5454	3.85634e-05		GO:0048708~astrocyte differentiation	0.0183803	EOMES, PAX6	102.516	0.200141		GO:0010977~negative regulation of neuron projection development	0.000432949	RIT2, DCC, PTPRO, STMN2, TNR, CRMP1	9.40966	0.0288055
GO:0014009~glial cell proliferation	0.000930486	NFIA, NFIB, SOX11	64.7133	0.0155755		GO:0007612~learning	9.99439e-07	SLC8A3, JPH4, NTRK2, ATP8A1, NRXN1, NRXN3, CNTN2, FYN, PTN, EPHB2, SORCS3	7.96249	0.000127428		GO:0001709~cell fate determination	0.0202964	BARHL2, PAX6	92.7524	0.209373		GO:0017158~regulation of calcium ion-dependent exocytosis	0.000472009	SYT4, SYT13, SYT9, SYT7	25.4614	0.0294416
GO:0021772~olfactory bulb development	0.00115179	EOMES, ZIC3, ZIC1	58.242	0.0184766		GO:0070588~calcium ion transmembrane transport	1.79825e-06	GPM6A, CACNA1A, CACNA1D, ATP2B2, CACNA1C, RYR3, CACNA1G, SLC8A3, CACNG7, CACHD1, TRPM3, CACNG4, ASIC1, CACNG5	5.42897	0.00021579		GO:0030901~midbrain development	0.0279252	BARHL1, EN1	67.1655	0.273667		GO:0007420~brain development	0.000676415	ARNT2, NFASC, ZIC2, ZIC1, NNAT, NRCAM, UNC5C, GRIN2B, DSCAML1	4.70483	0.0397095
GO:0048665~neuron fate specification	0.00127098	NFIA, NFIB, POU3F2	55.4686	0.0195731		GO:0098703~calcium ion import across plasma membrane	1.94581e-06	SLC8A3, CACNA2D1, CACNA1A, CACNA1D, CACNA1C, SCN2A, SCN3A, CACNA1E, CACNA1G	10.2865	0.000220525		GO:0030154~cell differentiation	0.0305718	NEUROD2, NHLH1, ZIC1, UNCX	5.46367	0.285337		GO:0033564~anterior/posterior axon guidance	0.000824697	UNC5A, DCC, UNC5C	64.9267	0.0457249
GO:0090103~cochlea morphogenesis	0.00195122	ZEB1, GLI2, POU3F4	44.8015	0.027823		GO:0010976~positive regulation of neuron projection development	2.953e-06	CAMK2B, NTRK2, CAMK1D, STMN2, ZNF804A, ATP1B2, PTN, RIT2, LRRC7, DPYSL3, CNTN1, FYN, ROR1, ROR2	5.19696	0.000317059		GO:0021549~cerebellum development	0.0476839	EN1, PAX6	38.956	0.40635		GO:0030154~cell differentiation	0.0009205	SEMA5B, SYT4, NTRK2, SRRM4, UNC13A, SEMA6A, UNCX, ZIC5, CPLX2, MYT1, NEUROD2, TMEFF2, ZIC2, NEUROD6, ZIC1, TCF4, ZNF423	2.58007	0.0483505
GO:0001764~neuron migration	0.00361352	EOMES, BARHL1, BARHL2, PAX6	12.7305	0.0479727		GO:0050804~modulation of synaptic transmission	3.41893e-06	GRIA1, NRG3, GRID1, NTF3, GRIK3, LRRC4, GRIK4, CACNA1A, FYN, GRIK2, EPHB1, GRIA4	6.20454	0.000348731		GO:0048666~neuron development	0.0514041	EN1, POU3F2	36.0704	0.4198		GO:0007156~homophilic cell adhesion via plasma membrane adhesion molecules	0.00104691	KIRREL3, IGSF21, CADM3, DSCAM, CDH20, CNTN2, DSCAML1, SDK2	5.06251	0.052241
GO:0001501~skeletal system development	0.00469849	ZIC3, EN1, SOX11, GLI2	11.5904	0.0602973		GO:2000311~regulation of AMPA receptor activity	5.75443e-06	CACNG7, NRXN1, GSG1L, SHISA9, CACNG4, CACNG5, SHISA6	14.4773	0.000559001		GO:0021766~hippocampus development	0.0652325	ZIC3, ZIC1	28.229	0.491753		GO:0099550~trans-synaptic signaling, modulating synaptic transmission	0.00122957	IGSF21, NRXN3, NEO1	54.1056	0.0584337
GO:0072272~proximal/distal pattern formation involved in metanephric nephron development	0.00504166	IRX1, IRX2	388.28	0.0613509		GO:0006816~calcium ion transport	6.06479e-06	CACNG7, PRKCB, CACNA2D1, CACHD1, CACNA1A, FYN, CACNA1D, ATP2B2, CACNA1C, CACNA1E, RYR3, CACNG5	5.85597	0.000562371		GO:0007224~smoothened signaling pathway	0.0824744	ZIC3, PAX6	22.1341	0.598703		GO:0050804~modulation of chemical synaptic transmission	0.00137981	NTF3, GRIK3, CACNA1A, GRIK2, NXPH1, CPLX2	7.29513	0.0625932
GO:0009887~animal organ morphogenesis	0.00509929	PBX3, PAX3, PAX6, PAX5	11.2545	0.0613509		GO:0051965~positive regulation of synapse assembly	8.60471e-06	NTRK2, CUX2, LRRTM3, ST8SIA2, NRXN1, LRRTM2, LRRN1, EPHB2, EPHB1, LRRC4B	7.23863	0.0007632		GO:0009887~animal organ morphogenesis	0.0887504	PAX3, PAX6	20.5032	0.621253		GO:0006357~regulation of transcription by RNA polymerase II	0.00194445	CSRNP3, MYT1L, BACH2, GLI2, NHLH2, NEUROD2, CUX2, PCBP3, ZIC2, ZIC1, HIVEP3, ZNF423, ZIM2, ARNT2, TCF7L1, ZFHX2, PEG3, EBF2, PAX3, UNCX, ZIC4, EBF3, ESRRG, ZIC5, MYT1, POU3F3, PAX2, RFX4, TCF4	1.83409	0.0843721
GO:0021549~cerebellum development	0.00601742	NEUROD1, LMX1A, EN1	25.3226	0.0702032		GO:0060078~regulation of postsynaptic membrane potential	1.01313e-05	GRIA1, GRID1, KCNA1, KCNA2, GRIK3, GRIK4, GABRG2, GRIA4	10.2192	0.000840098								GO:0007612~learning	0.00225236	JPH4, NTRK2, NRXN1, NRXN3, CNTN2	9.01759	0.0911658
GO:0035914~skeletal muscle cell differentiation	0.00627479	EOMES, SOX11, PAX5	24.7838	0.0710528		GO:0035235~ionotropic glutamate receptor signaling pathway	1.02953e-05	GRIA1, GRID1, GRIK3, GRIK4, GRIK2, GRIN2B, GRIA4	13.2184	0.000840098								GO:0098609~cell-cell adhesion	0.00228371	KIRREL3, NFASC, LRRC7, DCC, CTNND2, BOC, NRCAM, NEO1	4.41678	0.0911658
GO:0030900~forebrain development	0.00653712	ZEB1, OTX2, NEUROG2	24.2675	0.0719083		GO:0071805~potassium ion transmembrane transport	1.22192e-05	HCN4, KCNC1, KCNIP1, KCNK9, KCNK10, KCNC2, KCND3, KCNA1, KCNA2, ATP1A2, LRRC55, KCNMB2, KCNQ2, SLC17A6	4.57176	0.000932324								GO:0048812~neuron projection morphogenesis	0.00269335	KIRREL3, GPM6A, NRXN1, NTF3, MYO16	8.58818	0.0995541
GO:0021869~forebrain ventricular zone progenitor cell division	0.00755315	POU3F2, POU3F3	258.853	0.0777017		GO:0007156~homophilic cell adhesion via plasma membrane adhesion molecules	1.23396e-05	ROBO2, KIRREL3, CADM3, DSCAM, CADM1, VSTM2L, L1CAM, IGSF21, CDH20, CDH22, CDH12, FAT2, CNTN2, CDH15, DSCAML1, SDK2	3.99373	0.000932324								GO:0050808~synapse organization	0.00269335	CTNND2, CNTN2, TNR, MAPT, SLC6A1	8.58818	0.0995541
GO:0021780~glial cell fate specification	0.00755315	NFIA, NFIB	258.853	0.0777017		GO:0048813~dendrite morphogenesis	2.19557e-05	FARP1, DSCAM, MAP2, DCX, ELAVL4, MAP6, FYN, DCLK1	9.14353	0.00159963								GO:0099505~regulation of presynaptic membrane potential	0.00283909	KCNA2, GRIK3, GRIK2, GRIN2B	13.9627	0.101193
GO:0007605~sensory perception of sound	0.00766925	BARHL1, PAX3, POU4F2, POU3F4	9.707	0.0777017		GO:0038007~netrin-activated signaling pathway	3.15982e-05	DSCAM, UNC5A, UNC5B, UNC5C, UNC5D	24.1288	0.00222277								GO:0030534~adult behavior	0.00311181	ZFHX2, NRXN1, NRXN3, NRXN2	13.5264	0.107089
GO:0002062~chondrocyte differentiation	0.00881113	NFIB, GLI2, SOX5	20.8007	0.0869817		GO:0086091~regulation of heart rate by cardiac conduction	4.33611e-05	HCN4, KCND3, CACNA2D1, CACNA1D, ANK2, CACNA1C, SCN3B, CACNA1G	8.27272	0.00294855								GO:0051968~positive regulation of synaptic transmission, glutamatergic	0.00340007	NRXN1, TNR, GRIN2B, CACNG4	13.1165	0.113109
GO:0045597~positive regulation of cell differentiation	0.00942743	NEUROD1, INSM1, POU4F2	20.0834	0.090739		GO:0001709~cell fate determination	5.57472e-05	PTCH1, EBF2, PAX6, PROX1, DSCAML1, PAX2	13.7153	0.00366853								GO:0008306~associative learning	0.00402433	NEUROD2, ELAVL4, TNR, SLC6A1	12.367	0.128392
GO:0072086~specification of loop of Henle identity	0.0100584	IRX1, IRX2	194.14	0.0944511		GO:0051968~positive regulation of synaptic transmission, glutamatergic	6.42618e-05	CACNG7, NRXN1, TNR, ROR2, GRIN2B, CACNG4, CACNG5	9.80717	0.00409669								GO:0048675~axon extension	0.00436083	SEMA5B, AUTS2, DCX, DCLK1	12.0235	0.128392
GO:0051216~cartilage development	0.0110497	ZEB1, NFIA, SOX5	18.4895	0.101288		GO:0017158~regulation of calcium ion-dependent exocytosis	7.29325e-05	RPH3A, SYT4, SYT1, SYT13, SYT9, SYT7	13.0295	0.00450856								GO:0042220~response to cocaine	0.00436083	ST8SIA2, ELAVL4, SLC6A1, CACNG4	12.0235	0.128392
GO:1904178~negative regulation of adipose tissue development	0.0125575	KLF7, POU4F2	155.312	0.112433		GO:0086046~membrane depolarization during SA node cell action potential	0.000116362	HCN4, CACNA1D, ANK2, CACNA1G	34.7454	0.00647856								GO:0097484~dendrite extension	0.00437406	AUTS2, TMEM108, SH3GL2	29.5121	0.128392
GO:0021766~hippocampus development	0.0131465	ZIC3, ZIC1, LHX5	16.8817	0.115032		GO:0086015~SA node cell action potential	0.000116362	HCN4, ANK2, SCN3B, CACNA1G	34.7454	0.00647856								GO:0061564~axon development	0.00508375	NEUROD2, NEUROD6, NMNAT2, MAPT	11.3906	0.14496
GO:0009611~response to wounding	0.013881	NFIA, NFIB, PAX6	16.4062	0.11876		GO:0033564~anterior/posterior axon guidance	0.000116362	UNC5A, UNC5B, DCC, UNC5C	34.7454	0.00647856								GO:0048813~dendrite morphogenesis	0.00547063	DSCAM, DCX, ELAVL4, DCLK1	11.0986	0.151658
GO:0021879~forebrain neuron differentiation	0.0150504	LHX5, POU3F4	129.427	0.123285		GO:0086012~membrane depolarization during cardiac muscle cell action potential	0.000117503	HCN4, CACNA1D, ATP1A2, CACNA1C, SCN3B	18.0966	0.00647856								GO:0007155~cell adhesion	0.00564966	DSCAM, LRRN2, NRXN1, NTM, NCAN, CTNND2, NRXN3, NRXN2, NELL2, TNR, CNTN2, NEO1, OPCML	2.51654	0.152388
GO:0021884~forebrain neuron development	0.0150504	SOX1, LHX8	129.427	0.123285		GO:0007275~multicellular organism development	0.000125357	NTRK2, GREB1, HUNK, TMEFF2, ERBB4, CDH20, CDH22, CDH12, ANGPTL2, ROR1, CDH15, ROR2, CHST2	3.92092	0.00672972								GO:0097623~potassium ion export across plasma membrane	0.00815146	KCNIP1, KCND3, KCNA2	21.6422	0.214083
GO:0007601~visual perception	0.0163628	ZIC2, POU6F2, RAX, PAX6	7.32604	0.131243		GO:0019228~neuronal action potential	0.00013108	KCNA1, KCNMB2, KCNA2, GRIK2, SCN2A, SCN3A, CACNA1G	8.68635	0.00685648								GO:0006813~potassium ion transport	0.00883517	KCNK9, KCND3, KCNMB2, KCNA2, FXYD6	6.14836	0.220036
GO:0021796~cerebral cortex regionalization	0.0175371	EOMES, PAX6	110.937	0.137792		GO:0030182~neuron differentiation	0.000158113	IRX1, NTRK2, RTN1, MYT1L, WNT7B, OLIG1, SOX11, ATP2B2, BHLHE22, NEUROD2, NEUROD6, DOK5, NOVA2, INSM1	3.57673	0.00806377								GO:0070593~dendrite self-avoidance	0.00926005	DSCAM, CNTN2, DSCAML1	20.2896	0.220036
GO:0007224~smoothened signaling pathway	0.0199339	ZIC3, PAX6, GLI2	13.5447	0.151114		GO:0007613~memory	0.000172903	SLC8A3, SYT4, KCNK10, NTF3, PTN, MAPT, SLC6A1, SCN2A, SORCS3, ASIC1	4.99216	0.00856787								GO:0031110~regulation of microtubule polymerization or depolymerization	0.00926005	STMN2, STMN4, MAPT	20.2896	0.220036
GO:0021516~dorsal spinal cord development	0.0200177	PBX3, UNCX	97.07	0.151114		GO:0010977~negative regulation of neuron projection development	0.000178674	RIT2, DCC, DPYSL3, PTPRO, NR2F1, STMN2, TNR, CRMP1, RGMA	5.66501	0.00856787								GO:0060074~synapse maturation	0.00926005	IGSF21, SEZ6, SEZ6L	20.2896	0.220036
GO:0007399~nervous system development	0.020953	NEUROD2, PAX3, SOX11, TCF4, POU3F2	4.6445	0.155133		GO:0007389~pattern specification process	0.000180597	APC2, APC, NRG3, ZIC1, UNCX, GLI2, BMP5	8.21682	0.00856787								GO:0001508~action potential	0.00974899	KCND3, KCNMB2, KCNA2, AKAP6	9.01759	0.226267
GO:0035881~amacrine cell differentiation	0.0224922	NEUROD1, BARHL2	86.2844	0.157445		GO:0010001~glial cell differentiation	0.000185349	GAP43, NFIB, NCAN, DNER, DTX1, PAX2	10.8579	0.00859345								GO:0071625~vocalization behavior	0.0104318	NRXN1, NRXN3, NRXN2	19.0961	0.236612
GO:0003309~type B pancreatic cell differentiation	0.0224922	PAX6, INSM1	86.2844	0.157445		GO:0071277~cellular response to calcium ion	0.000224102	NEUROD2, SYT4, SYT1, NRXN1, INHBB, SYT13, ADCY1, SYT9, RYR3, SYT7	4.82575	0.00993844								GO:0050885~neuromuscular process controlling balance	0.0109013	JPH4, NRXN1, TNR, ADCY5	8.65689	0.241767
GO:0021799~cerebral cortex radially oriented cell migration	0.0224922	POU3F2, POU3F3	86.2844	0.157445		GO:0045666~positive regulation of neuron differentiation	0.000224102	NEUROD2, GPRC5B, DAB1, CXCL12, BRINP1, MAP1B, NRCAM, SOX11, TCF4, GLI2	4.82575	0.00993844								GO:0007413~axonal fasciculation	0.0116654	CRTAC1, CNTN2, NRCAM	18.0352	0.247704
GO:0009952~anterior/posterior pattern specification	0.0249526	NEUROD1, ZIC3, GLI2	12.0087	0.162878		GO:0045956~positive regulation of calcium ion-dependent exocytosis	0.000229093	SYT4, SYT9, SYT7, CDK5R2, CACNA1G	15.5113	0.00994359								GO:0002028~regulation of sodium ion transport	0.0116654	NKAIN2, NKAIN1, NKAIN4	18.0352	0.247704
GO:0021846~cell proliferation in forebrain	0.0249605	NFIB, LHX5	77.656	0.162878		GO:0035725~sodium ion transmembrane transport	0.000279162	SLC8A3, HCN4, SLC17A6, SLC6A11, ATP1A2, SLC6A1, SCN2A, SCN3B, SCN3A, SLC4A5, ASIC1	4.22787	0.011713								GO:0021954~central nervous system neuron development	0.0157257	NTRK2, NOVA2, MAPT	15.4587	0.320291
GO:0090009~primitive streak formation	0.0249605	ZIC3, OTX2	77.656	0.162878		GO:0045595~regulation of cell differentiation	0.000281342	APC2, TFAP2A, TFAP2B, APC, SPOCK2, UNCX, TNR	7.60056	0.011713								GO:0001709~cell fate determination	0.0157257	EBF2, DSCAML1, PAX2	15.4587	0.320291
GO:0021517~ventral spinal cord development	0.0249605	PAX6, GLI2	77.656	0.162878		GO:0007169~transmembrane receptor protein tyrosine kinase signaling pathway	0.000289394	EPHA5, NTRK2, ERBB4, DOK5, EPHA8, NTF3, SLA, FYN, ROR1, ROR2, EPHB2, EPHB1	3.8606	0.0118073								GO:0035176~social behavior	0.0178086	DSCAM, NRXN1, NRXN3, NRXN2	7.21407	0.351137
GO:0061303~cornea development in camera-type eye	0.0274227	SOX11, PAX6	70.5964	0.175962		GO:0021554~optic nerve development	0.00030675	KCNC1, KCNC2, KCNA1, NAV2, PAX2	14.4773	0.01227								GO:0033604~negative regulation of catecholamine secretion	0.0182957	CHGA, SYT4	108.211	0.351137
GO:0021527~spinal cord association neuron differentiation	0.0298788	GSX1, LHX5	64.7133	0.18858		GO:0030154~cell differentiation	0.000316105	CAMK2B, SEMA5B, ADCYAP1R1, SLA, CPLX2, ZIC2, NEUROD6, NHLH1, ZIC1, FYN, THSD7A, ZNF423, SOX4, SYT4, NTRK2, SRRM4, SEMA6A, UNC13A, SYT1, CADM1, WNT7B, NR2F1, SOX11, INHBB, ZIC5, MYT1, DLK1, TTLL7, NELL1, TMEFF2, SMOC1, TCF4	2.01423	0.0124011								GO:0021633~optic nerve structural organization	0.0182957	KCNA2, PAX2	108.211	0.351137
GO:0002089~lens morphogenesis in camera-type eye	0.0323289	SOX1, SOX11	59.7354	0.200752		GO:0006813~potassium ion transport	0.000350406	KCNJ6, KCNC1, KCNK9, KCND3, KCNA1, KCNMB2, KCNA2, ATP1A2, ATP1B2	5.14324	0.0134873								GO:0007215~glutamate receptor signaling pathway	0.0187201	GRIK3, GRIK2, GRIN2B	14.1145	0.352503
GO:0048596~embryonic camera-type eye morphogenesis	0.0347729	ZEB1, PAX6	55.4686	0.209181		GO:0086002~cardiac muscle cell action potential involved in contraction	0.000401611	CACNA2D1, CACNA1D, CACNA1C, SCN3B, CACNA1G	13.5724	0.015172								GO:0019722~calcium-mediated signaling	0.0216742	GRIK3, GRIK2, GRIN2B, NCALD, RYR3	4.70483	0.397999
GO:0021854~hypothalamus development	0.0347729	GSX1, RAX	55.4686	0.209181		GO:0007215~glutamate receptor signaling pathway	0.000515702	GRIK3, GRIK4, GRIK2, GRIN2B, GRIA4	12.774	0.0191278								GO:0007423~sensory organ development	0.0219338	NEUROD2, NEUROD6, PAX2	12.9853	0.397999
GO:0042593~glucose homeostasis	0.0363364	NEUROD1, KLF7, PAX6	9.78857	0.212059		GO:0001662~behavioral fear response	0.000554824	NEUROD2, BRINP1, LYPD1, ATP1A2, GRIK2, ASIC1	8.68635	0.0198569								GO:0010001~glial cell differentiation	0.0236201	NCAN, DNER, PAX2	12.4859	0.413559
GO:0010458~exit from mitosis	0.0372108	NFIA, NFIB	51.7707	0.212059		GO:0014059~regulation of dopamine secretion	0.000554824	SYT4, SYT1, KCNA2, SYT13, SYT9, SYT7	8.68635	0.0198569								GO:0035235~ionotropic glutamate receptor signaling pathway	0.0236201	GRIK3, GRIK2, GRIN2B	12.4859	0.413559
GO:2000679~positive regulation of transcription regulatory region DNA binding	0.0372108	NEUROD1, POU4F2	51.7707	0.212059		GO:1990416~cellular response to brain-derived neurotrophic factor stimulus	0.000618847	NTRK2, TMEM108, MAPT, SH3GL2	21.7159	0.0217663								GO:0010976~positive regulation of neuron projection development	0.0269181	NTRK2, RIT2, LRRC7, STMN2, ZNF804A	4.39883	0.446946
GO:0006260~DNA replication	0.0374545	NFIX, NFIA, NFIB	9.62678	0.212059		GO:0030534~adult behavior	0.000755014	ZFHX2, NRXN1, NRXN3, SLC1A2, NRXN2, GABRG2	8.14346	0.0261056								GO:0097118~neuroligin clustering involved in postsynaptic membrane assembly	0.0273184	NRXN1, NRXN2	72.1407	0.446946
GO:0035108~limb morphogenesis	0.0396427	NFIA, ZIC3	48.535	0.221195		GO:0097503~sialylation	0.00080984	ST6GAL2, ST8SIA1, ST8SIA2, ST8SIA5, ST6GALNAC3	11.4294	0.0275346								GO:0061789~dense core granule priming	0.0273184	UNC13C, UNC13A	72.1407	0.446946
GO:1990403~embryonic brain development	0.0444885	EN2, EN1	43.1422	0.241241		GO:0017156~calcium ion regulated exocytosis	0.000873234	SYT4, SYT1, TSPAN18, SYT13, SYT9, SYT7	7.89668	0.0292032								GO:0021965~spinal cord ventral commissure morphogenesis	0.0273184	DCC, GLI2	72.1407	0.446946
GO:0048708~astrocyte differentiation	0.0444885	EOMES, PAX6	43.1422	0.241241		GO:0098970~postsynaptic neurotransmitter receptor diffusion trapping	0.000912471	CACNG7, CACNG4, CACNG5, SHISA6	19.303	0.0300232								GO:0016192~vesicle-mediated transport	0.0327775	CECR2, SYT4, KIF1B, SYT13, SYT9, NCALD, SYT7	2.92462	0.527612
GO:0001709~cell fate determination	0.0469024	BARHL2, PAX6	40.8716	0.250798		GO:0021954~central nervous system neuron development	0.000994067	NTRK2, BRINP1, MAP2, NOVA2, MAPT	10.8579	0.0321888								GO:0035725~sodium ion transmembrane transport	0.0336518	KCNK9, SLC17A6, SLC6A11, SLC6A1, SCN3B	4.09891	0.532148
GO:0008589~regulation of smoothened signaling pathway	0.0493104	ZIC1, OTX2	38.828	0.256678		GO:0048013~ephrin receptor signaling pathway	0.00106738	EPHA5, EPHA8, FYN, EPHB2, PAK3, EPHB1, ANKS1B	5.96122	0.0340226								GO:0051966~regulation of synaptic transmission, glutamatergic	0.034782	UNC13A, GRM4, FRRS1L	10.1448	0.532148
GO:0009653~anatomical structure morphogenesis	0.0493355	SOX1, EN1, SOX11	8.26128	0.256678		GO:0033674~positive regulation of kinase activity	0.00120761	EPHA5, NTRK2, ERBB4, EPHA8, ROR1, ROR2, EPHB2, EPHB1	4.89372	0.0379005								GO:0070588~calcium ion transmembrane transport	0.0360954	GPM6A, CACNA1A, ATP2B2, CACNG4, RYR3	4.00782	0.532148
						GO:0008306~associative learning	0.00131095	NEUROD2, ELAVL4, TNR, SLC6A1, NPTX2, ASIC1	7.23863	0.0405203								GO:1904717~regulation of AMPA glutamate receptor clustering	0.0362586	FRRS1L, SHISA6	54.1056	0.532148
						GO:0034220~ion transmembrane transport	0.00133979	GRIA1, ATP8A1, GRID1, GRIK3, GRIK4, ATP1A3, ATP2B2, ATP1A2, GRIK2, GABRG2, GRIA4	3.46195	0.0407936								GO:0090036~regulation of protein kinase C signaling	0.0362586	SEZ6, SEZ6L	54.1056	0.532148
						GO:0007155~cell adhesion	0.00137211	ROBO2, CTNND2, NTM, NCAN, NUAK1, TNR, NCAM1, NRCAM, NEO1, OPCML, DSCAM, LRRN2, EPHA8, LSAMP, L1CAM, NFASC, CXCL12, APC, CNTN1, ITGBL1, CNTN2, APBA1, CDH15, DSCAML1, CNTNAP4, ITGA9	2.00573	0.0411633								GO:0051936~gamma-aminobutyric acid reuptake	0.0362586	SLC6A11, SLC6A1	54.1056	0.532148
						GO:0045893~positive regulation of transcription, DNA-templated	0.00145542	NFIX, DTX1, RORA, GLI2, ZIC2, ERBB4, ZIC1, HAS3, HIVEP3, ZNF423, SOX4, EOMES, TFAP2A, TFAP2B, ARNT2, PRKCB, PTCH1, PAX3, SOX11, PAX6, EBF3, POU3F3, PAX2, ESR2, KAT6B, NFIB, CAMK4, MAPRE3, TCF4, ROR2, LGR4	1.85965	0.0430298								GO:0099171~presynaptic modulation of chemical synaptic transmission	0.0368066	NRXN3, NRXN2, GRIK2	9.83737	0.532362
						GO:1903861~positive regulation of dendrite extension	0.00172055	CACNG7, SYT4, UNC13A, SYT1, CXCR4	9.44169	0.0497635								GO:2000463~positive regulation of excitatory postsynaptic potential	0.0388755	CUX2, NRXN1, GRIN2B	9.54804	0.554254
						GO:0021952~central nervous system projection neuron axonogenesis	0.00173196	DCX, EPHB2, EPHB1, DCLK1	15.7934	0.0497635								GO:1990090~cellular response to nerve growth factor stimulus	0.0409877	STMN2, ELAVL4, MAPT	9.27524	0.55515
						GO:2000300~regulation of synaptic vesicle exocytosis	0.00191623	RIMS4, SV2C, PRKCB, NRXN3, APBA1, ADCY1, STXBP5L	5.33373	0.0542931								GO:0046676~negative regulation of insulin secretion	0.0409877	GNAO1, CHGA, STXBP5L	9.27524	0.55515
						GO:0009311~oligosaccharide metabolic process	0.00202759	ST6GAL2, ST8SIA1, ST8SIA2, ST8SIA5, ST6GALNAC3	9.04828	0.0561174								GO:0019228~neuronal action potential	0.0409877	KCNMB2, KCNA2, GRIK2	9.27524	0.55515
						GO:0007264~small GTPase mediated signal transduction	0.00203563	DOCK4, DAB1, DOCK3, RIT2, RASGEF1B, RASGEF1C, RHOJ, CCDC88C, PLCE1, RERG	3.55998	0.0561174								GO:0030032~lamellipodium assembly	0.0431422	ABLIM2, PTPRO, ARHGEF4	9.01759	0.55515
						GO:0042391~regulation of membrane potential	0.00214695	HCN4, RIMS4, KCNA1, GRIK3, PIEZO2, SLC1A6, GABRG2, CACNA1G, ASIC1	3.90886	0.0576286								GO:0008016~regulation of heart contraction	0.0431422	GNAO1, KCNIP1, KCND3	9.01759	0.55515
						GO:0007409~axonogenesis	0.00214695	DAB1, PTPRZ1, DCC, MAP1B, NRCAM, ADCY1, PAK3, DSCAML1, PAX2	3.90886	0.0576286								GO:0034220~monoatomic ion transmembrane transport	0.0433721	KCNMB2, GRIK3, CACNA1A, ATP2B2, GRIK2	3.78361	0.55515
						GO:0071679~commissural neuron axon guidance	0.00227012	NFIB, PTCH1, NCAM1, EPHB2	14.4773	0.0592272								GO:0071805~potassium ion transmembrane transport	0.0433721	KCNK10, KCND3, KCNMB2, KCNA2, SLC17A6	3.78361	0.55515
						GO:1903818~positive regulation of voltage-gated potassium channel activity	0.00227012	KCNC1, KCNC2, KCNA1, LRRC55	14.4773	0.0592272								GO:1900738~positive regulation of phospholipase C-activating G protein-coupled receptor signaling pathway	0.045117	CHGA, NRXN1	43.2844	0.55515
						GO:0035556~intracellular signal transduction	0.0022936	DGKG, UNC13C, UNC13A, PRKCB, LRRK1, HUNK, ADCY1, DCLK1, ADCY5, NUAK1, RIT2, NRG3, CAMK4, RPS6KA2, WNK2, DCX, ARHGEF4, FYN, PAK3, RGS6, MAPK4, SPSB4	2.0817	0.0592272								GO:0097116~gephyrin clustering involved in postsynaptic density assembly	0.045117	NRXN1, NRXN2	43.2844	0.55515
						GO:0070509~calcium ion import	0.00237049	CACNA1A, CACNA1D, CACNA1C, CACNA1E, CACNA1G	8.68635	0.0604476								GO:0060219~camera-type eye photoreceptor cell differentiation	0.045117	DSCAM, SDK2	43.2844	0.55515
						GO:0048791~calcium ion-regulated exocytosis of neurotransmitter	0.00290116	SYT4, RIMS4, SYT1, SYT7	13.3636	0.0721752								GO:0008038~neuron recognition	0.045117	NTM, OPCML	43.2844	0.55515
						GO:0086064~cell communication by electrical coupling involved in cardiac conduction	0.00290116	ATP1A3, ATP1A2, ATP1B2, CACNA1C	13.3636	0.0721752								GO:0007613~memory	0.0461697	SYT4, KCNK10, MAPT, SLC6A1	4.97522	0.55515
						GO:0043524~negative regulation of neuron apoptotic process	0.00301136	NTRK2, CNTFR, TOX3, TFAP2B, PTPRZ1, UNC5B, NTF3, VSTM2L, FAIM2, GRIK2, SNCB	3.10227	0.0740142								GO:0007626~locomotory behavior	0.0461697	GNAO1, DSCAM, ELAVL4, ADCY5	4.97522	0.55515
						GO:0022029~telencephalon cell migration	0.00306411	CXCL12, TNR, CXCR4	32.5738	0.0744142								GO:0045666~positive regulation of neuron differentiation	0.0474874	NEUROD2, NRCAM, TCF4, GLI2	4.91869	0.564196
						GO:0006836~neurotransmitter transport	0.00358894	RIMS4, SV2C, SLC1A2, SLC6A1, CPLX2, SLC1A6	5.7909	0.085133								GO:0007389~pattern specification process	0.0498504	ZIC1, UNCX, GLI2	8.32393	0.585302
						GO:1990573~potassium ion import across plasma membrane	0.00358894	HCN4, KCNJ6, KCNK9, ATP1A3, ATP1A2, ATP1B2	5.7909	0.085133								GO:0045944~positive regulation of transcription by RNA polymerase II	0.051974	ARNT2, CSRNP3, AUTS2, BCL11B, PEG3, EBF2, PAX3, ESRRG, POU3F3, PAX2, GLI2, NHLH2, NEUROD2, RIT2, NEUROD6, RFX4, ZIC1, TCF4	1.61643	0.598397
						GO:0007626~locomotory behavior	0.00364	DSCAM, CNTN1, ELAVL4, APBA1, NAV2, SOBP, APBA2, ADCY5	4.04016	0.0853516								GO:0050919~negative chemotaxis	0.0521649	NELL2, SEMA5B, SEMA6A	8.11583	0.598397
						GO:1904646~cellular response to beta-amyloid	0.00395206	NGFR, CACNA2D1, CACNA1A, ATP1A3, FYN, EPHB2	5.66501	0.0905866								GO:0097119~postsynaptic density protein 95 clustering	0.0538945	NRXN1, NRXN2	36.0704	0.611213
						GO:0016358~dendrite development	0.00395206	DAB1, GPR37, MAP2, MAP1B, PAK3, PRKG1	5.66501	0.0905866								GO:0043524~negative regulation of neuron apoptotic process	0.0574682	NTRK2, CNTFR, NTF3, VSTM2L, GRIK2	3.44621	0.644419
						GO:0043410~positive regulation of MAPK cascade	0.0043191	NTRK2, GRM4, GPR37, RIT2, DOK5, EPHA8, PELI2, PLCE1, PTPRJ, ROR1, ROR2	2.94907	0.0978997								GO:0071526~semaphorin-plexin signaling pathway	0.0617915	NELL2, SEMA5B, SEMA6A	7.37803	0.664538
						GO:0050966~detection of mechanical stimulus involved in sensory perception of pain	0.00446069	CXCL12, KCNA1, CXCR4, FYN	11.5818	0.098911								GO:0150052~regulation of postsynapse assembly	0.0617915	DCX, NRXN2, DCLK1	7.37803	0.664538
						GO:0031110~regulation of microtubule polymerization or depolymerization	0.00446069	STMN2, MAPRE3, STMN4, MAPT	11.5818	0.098911								GO:0099525~presynaptic dense core vesicle exocytosis	0.0625918	UNC13C, UNC13A	30.9175	0.664538
						GO:0000226~microtubule cytoskeleton organization	0.00464806	APC2, TTLL7, MAP2, MAP1B, MAP7, CNTN2, MAP6, CRMP1, TTLL11, MAPT	3.14723	0.101828								GO:0071286~cellular response to magnesium ion	0.0625918	SMPD3, RYR3	30.9175	0.664538
						GO:0019933~cAMP-mediated signaling	0.00469208	EPHA5, ADCYAP1R1, PDE4D, AKAP6, ADCY1	7.23863	0.101828								GO:0042297~vocal learning	0.0625918	NRXN1, NRXN2	30.9175	0.664538
						GO:0098655~cation transmembrane transport	0.00475584	ATP8A1, TMEM63C, PIEZO2, ATP1A2, GRIN2B, TRPM3	5.42897	0.102125								GO:0007409~axonogenesis	0.0662541	DCC, NRCAM, DSCAML1, PAX2	4.28559	0.696017
						GO:0021631~optic nerve morphogenesis	0.00502928	EPHB2, EPHB1, PAX2	26.0591	0.104708								GO:0090129~positive regulation of synapse maturation	0.0712095	NEUROD2, NRXN1	27.0528	0.740282
						GO:0008038~neuron recognition	0.00502928	NTM, CXCR4, OPCML	26.0591	0.104708								GO:0007157~heterophilic cell-cell adhesion via plasma membrane cell adhesion molecules	0.0745904	IGSF21, CADM3, NRXN1	6.62517	0.767435
						GO:0021766~hippocampus development	0.00503008	EPHA5, KIRREL3, DAB1, KCNA1, ZIC1, DCX, CDK5R2	4.40612	0.104708								GO:0030182~neuron differentiation	0.0774711	NTRK2, MYT1L, NOVA2, ATP2B2, INSM1	3.10951	0.774441
						GO:0086010~membrane depolarization during action potential	0.0053974	SCN2A, SCN3B, SCN3A, CACNA1G	10.8579	0.107948								GO:0007196~adenylate cyclase-inhibiting G protein-coupled glutamate receptor signaling pathway	0.0797485	GRM4, GRIK3	24.0469	0.774441
						GO:0099645~neurotransmitter receptor localization to postsynaptic specialization membrane	0.0053974	LGI1, CACNG7, ERBB4, NPTX1	10.8579	0.107948								GO:0097104~postsynaptic membrane assembly	0.0797485	NRXN1, NRXN2	24.0469	0.774441
						GO:0071625~vocalization behavior	0.0053974	BRINP1, NRXN1, NRXN3, NRXN2	10.8579	0.107948								GO:0001973~G protein-coupled adenosine receptor signaling pathway	0.0797485	CNTN2, ADCY5	24.0469	0.774441
						GO:0060402~calcium ion transport into cytosol	0.0053974	JPH4, CACNA2D1, CACNA1C, JPH1	10.8579	0.107948								GO:0051967~negative regulation of synaptic transmission, glutamatergic	0.0797485	GRIK3, GRIK2	24.0469	0.774441
						GO:0098609~cell-cell adhesion	0.00548844	ROBO2, KIRREL3, NFASC, LRRC7, DCC, CTNND2, BOC, CNTN1, FAT2, NRCAM, NEO1, ITGA9	2.67272	0.108703								GO:0006836~neurotransmitter transport	0.0799273	SLC17A6, SLC6A1, CPLX2	6.36536	0.774441
						GO:0070593~dendrite self-avoidance	0.00644348	DSCAM, VSTM2L, CNTN2, DSCAML1	10.2192	0.125188								GO:0021952~central nervous system projection neuron axonogenesis	0.0882093	DCX, DCLK1	21.6422	0.81512
						GO:0007158~neuron cell-cell adhesion	0.00644348	NRXN1, NRXN3, NRXN2, TNR	10.2192	0.125188								GO:0098970~postsynaptic neurotransmitter receptor diffusion trapping	0.0882093	CACNG4, SHISA6	21.6422	0.81512
						GO:0097119~postsynaptic density protein 95 clustering	0.00742954	NRXN1, LRRC4, NRXN2	21.7159	0.142984								GO:0061549~sympathetic ganglion development	0.0882093	NELL2, INSM1	21.6422	0.81512
						GO:0048708~astrocyte differentiation	0.00760196	EOMES, GAP43, DAB1, PAX6	9.6515	0.144935								GO:0031915~positive regulation of synaptic plasticity	0.0882093	NEUROD2, CPLX2	21.6422	0.81512
						GO:0051966~regulation of synaptic transmission, glutamatergic	0.00819381	UNC13A, GRM4, SYT1, FRRS1L, ATP1A2	6.20454	0.154772								GO:0019227~neuronal action potential propagation	0.0882093	NTRK2, NRCAM	21.6422	0.81512
						GO:0007165~signal transduction	0.00846619	GRIA1, CAMK2B, CNTFR, PDE1C, CTNND2, NRXN1, LRRK1, NRXN3, NRXN2, SLA, RERG, PITPNC1, C1QTNF4, DPYSL5, ERBB4, RPS6KA2, NTF3, PRKG2, SRGAP3, PRKG1, SH3GL2, CHGB, ASIC1, KCNK10, PRKCB, LRRN2, PDE4D, HUNK, NR2F1, GAB1, ARHGAP28, ANK2, ANK1, GABRG2, ESR2, FNDC5, OLFM1, OLFM2, FGF14, OLFM3, CXCL12, RIT2, CAMK4, ROR2	1.48948	0.157292
						GO:0048167~regulation of synaptic plasticity	0.00848143	JPH4, RIMS4, PTN, MAPT, ERC1, GRIN2B	4.73801	0.157292
						GO:0006357~regulation of transcription from RNA polymerase II promoter	0.00874353	CSRNP3, MYT1L, RORA, BACH2, GLI2, ZNF608, ZIC2, ZIC1, PKNOX2, EOMES, BRD3, PEG3, PRKCB, EBF1, EBF2, PAX3, EBF3, PAX6, OLIG1, PROX1, MYT1, POU3F3, PAX2, TOX3, RFX4, NFIX, BHLHE22, MED12L, STOX2, NEUROD2, NHLH2, CUX2, NEUROD6, NHLH1, HIVEP3, ZNF423, ZIM2, IRX1, TFAP2A, ARNT2, TFAP2B, TCF7L1, ZFHX2, POU2F1, BCL11B, NR2F1, UNCX, ZIC4, ESRRG, ZIC5, FOXN3, POU2F2, ZFHX4, ESR2, NFIB, TCF4	1.40426	0.157443
						GO:0050806~positive regulation of synaptic transmission	0.00887548	LGI1, RIMS4, SYT1, GRIK2	9.14353	0.157443
						GO:0061003~positive regulation of dendritic spine morphogenesis	0.00887548	CAMK2B, CUX2, EPHB2, PAK3	9.14353	0.157443
						GO:0060997~dendritic spine morphogenesis	0.00887548	CTNND2, EPHB2, PAK3, EPHB1	9.14353	0.157443
						GO:0007413~axonal fasciculation	0.00887548	CRTAC1, CNTN2, NRCAM, EPHB2	9.14353	0.157443
						GO:0048675~axon extension	0.00905416	SEMA5B, AUTS2, MAP1B, DCX, DCLK1	6.03219	0.159228
						GO:0042472~inner ear morphogenesis	0.00914159	TFAP2A, ZIC1, ROR2, EPHB2, SOBP, PAX2	4.6534	0.159392
						GO:0045944~positive regulation of transcription from RNA polymerase II promoter	0.00983289	CSRNP3, NFIX, RORA, BHLHE22, MED12L, GLI2, NHLH2, STOX2, NEUROD2, ABLIM3, NEUROD6, NHLH1, ZIC1, SOX4, EOMES, TFAP2A, TFAP2B, ARNT2, POU2F1, AUTS2, BCL11B, PEG3, NR2F1, EBF2, PAX3, SOX11, PAX6, OLIG1, ESRRG, PROX1, POU2F2, POU3F3, PAX2, ESR2, RGMA, BMP5, TOX3, RIT2, KAT6B, NFIB, RFX4, TCF4	1.49274	0.168898
						GO:0099590~neurotransmitter receptor internalization	0.010244	CACNG7, CACNG4, CACNG5	18.6136	0.168898
						GO:0071286~cellular response to magnesium ion	0.010244	SMPD3, KCNA1, RYR3	18.6136	0.168898
						GO:0098943~neurotransmitter receptor transport, postsynaptic endosome to lysosome	0.010244	CACNG7, CACNG4, CACNG5	18.6136	0.168898
						GO:0022038~corpus callosum development	0.0102663	KCNC1, KCNA1, KCNA2, EPHB2	8.68635	0.168898
						GO:0007423~sensory organ development	0.0102663	NEUROD2, NEUROD6, OLIG1, BHLHE22	8.68635	0.168898
						GO:0031290~retinal ganglion cell axon guidance	0.0102663	ROBO2, NRCAM, EPHB2, EPHB1	8.68635	0.168898
						GO:0048856~anatomical structure development	0.0105665	TFAP2A, TFAP2B, NR2F1, PAX3, PAX6, PAX2	4.49294	0.171077
						GO:0048666~neuron development	0.0105665	DGKG, EPHA5, NEUROD2, MYT1L, DPYSL3, GLI2	4.49294	0.171077
						GO:0098742~cell-cell adhesion via plasma-membrane adhesion molecules	0.0109466	CDH20, CDH22, CDH12, UNC5D, CDH15	5.71471	0.175836
						GO:0019226~transmission of nerve impulse	0.0117764	CACNG7, NFASC, CACNG4, CACNG5	8.27272	0.185238
						GO:0031589~cell-substrate adhesion	0.0117764	FAT2, ATP1B2, SORBS1, EPHB1	8.27272	0.185238
						GO:0007605~sensory perception of sound	0.0118044	TFAP2A, SRRM4, SPNS2, PAX3, ROR1, CACNA1D, ATP2B2, NAV2, LRP2, SOBP	2.71449	0.185238
						GO:0072659~protein localization to plasma membrane	0.0127256	NFASC, DPP6, PTCH1, LYPD1, MAP7, PRKG2, ANK2, ZDHHC22, SCN3B, ANK1	2.68097	0.198169
						GO:0022008~neurogenesis	0.0129774	ERBB4, CXCR4, NAV1, NAV2, BHLHE22, EPHB1	4.27198	0.20056
						GO:0031915~positive regulation of synaptic plasticity	0.0134523	NEUROD2, EPHB2, CPLX2	16.2869	0.204797
						GO:0023041~neuronal signal transduction	0.0134523	OLFM1, NRXN1, KCNA1	16.2869	0.204797
						GO:0048812~neuron projection morphogenesis	0.014776	KIRREL3, GPM6A, WNT7B, NTF3, DCLK1, MYO16	4.13636	0.223281
						GO:0030705~cytoskeleton-dependent intracellular transport	0.0151603	KIF5C, CCDC88C, MAP6, KIF1B	7.55335	0.227405
						GO:0000381~regulation of alternative mRNA splicing, via spliceosome	0.0157348	SRRM4, RBFOX1, RBFOX3, CELF2, NOVA2, CELF5	4.07173	0.234299
						GO:0006814~sodium ion transport	0.0166733	SLC17A6, ATP1A2, ATP1B2, SCN2A, SCN3B, SCN3A, ASIC1	3.41598	0.243037
						GO:0006887~exocytosis	0.0169297	RPH3A, UNC13C, SYT4, RIMS4, CPLX2, ANK1, SYT7, STXBP5L	3.02134	0.243037
						GO:0090129~positive regulation of synapse maturation	0.0170352	CAMK2B, NEUROD2, NRXN1	14.4773	0.243037
						GO:0048168~regulation of neuronal synaptic plasticity	0.0170364	MCTP1, CNTN2, EPHB2, GRIN2B	7.23863	0.243037
						GO:0051924~regulation of calcium ion transport	0.0170364	CAMK2B, CACNA2D1, CXCR4, ANK2	7.23863	0.243037
						GO:0048663~neuron fate commitment	0.0170364	MYT1L, OLIG1, PAX6, BHLHE22	7.23863	0.243037
						GO:0051056~regulation of small GTPase mediated signal transduction	0.0200433	RAP1GAP2, PLEKHG1, DOCK3, ARHGEF4, ARHGAP28, SRGAP3, SIPA1L2, GARNL3	2.91978	0.283468
						GO:0097104~postsynaptic membrane assembly	0.0209736	NRXN1, NRXN2, EPHB2	13.0295	0.283468
						GO:0072205~metanephric collecting duct development	0.0209736	WNT7B, PTCH1, PAX2	13.0295	0.283468
						GO:0070613~regulation of protein processing	0.0209736	RPS6KA2, RFX4, LDLRAD3	13.0295	0.283468
						GO:0097484~dendrite extension	0.0209736	AUTS2, TMEM108, SH3GL2	13.0295	0.283468
						GO:0021517~ventral spinal cord development	0.0209736	DAB1, PAX6, GLI2	13.0295	0.283468
						GO:0021549~cerebellum development	0.0209822	KCNC1, CNTN1, FAIM2, MYO16, CDK5R2	4.72084	0.283468
						GO:0007043~cell-cell junction assembly	0.0209822	CDH20, CTNND2, CDH22, CDH12, CDH15	4.72084	0.283468
						GO:0016339~calcium-dependent cell-cell adhesion via plasma membrane cell adhesion molecules	0.0241461	CDH20, NRXN1, CDH22, CDH12, CDH15	4.52414	0.321948
						GO:0050885~neuromuscular process controlling balance	0.0241461	JPH4, RBFOX1, NRXN1, TNR, ADCY5	4.52414	0.321948
						GO:0086009~membrane repolarization	0.0252495	KCND3, ATP1A2, ATP1B2	11.845	0.334474
						GO:1901135~carbohydrate derivative metabolic process	0.025782	WSCD1, GFPT2, HS3ST4, CHST2	6.20454	0.335002
						GO:0010842~retina layer formation	0.025782	TFAP2A, TFAP2B, DSCAM, SDK2	6.20454	0.335002
						GO:0044331~cell-cell adhesion mediated by cadherin	0.025782	CDH20, CDH22, CDH12, CDH15	6.20454	0.335002
						GO:0031116~positive regulation of microtubule polymerization	0.0282791	NIN, MAP1B, MAPT, SLAIN1	5.99059	0.365122
						GO:0007406~negative regulation of neuroblast proliferation	0.0298454	PAX6, PTN, PROX1	10.8579	0.382922
						GO:0042220~response to cocaine	0.0308999	ST8SIA2, ELAVL4, SLC6A1, CACNG4	5.7909	0.393973
						GO:0035176~social behavior	0.0332603	BRINP1, GRID1, NRXN1, NRXN3, NRXN2	4.09734	0.416461
						GO:0050772~positive regulation of axonogenesis	0.0336437	ROBO2, NTRK2, NIN, MAP6	5.6041	0.416461
						GO:0007026~negative regulation of microtubule depolymerization	0.0336437	APC2, APC, MAP1B, STMN2	5.6041	0.416461
						GO:0006812~cation transport	0.0336437	HCN4, TMEM63C, PIEZO2, TRPM3	5.6041	0.416461
						GO:0051402~neuron apoptotic process	0.0336843	NGFR, TFAP2B, FAIM2, GRIK2, SCN2A, SNCB	3.34091	0.416461
						GO:0086004~regulation of cardiac muscle cell contraction	0.0347444	PDE4D, ATP1A2, ANK2	10.0227	0.424422
						GO:0031113~regulation of microtubule polymerization	0.0347444	MAP2, MAPRE3, MAPT	10.0227	0.424422
						GO:0045773~positive regulation of axon extension	0.0394969	MAP1B, ISLR2, MAPT, L1CAM	5.26446	0.479161
						GO:0030335~positive regulation of cell migration	0.0398221	SEMA5B, CXCL12, SEMA6A, APC, ATP8A1, NTF3, FAM107A, CXCR4, ROR2, INSM1, EPHB2, SYNE2	1.98924	0.479161
						GO:0085029~extracellular matrix assembly	0.0399301	SMPD3, HAS3, GPM6B	9.30681	0.479161
						GO:0006468~protein phosphorylation	0.0417872	CAMK2B, EPHA5, PRKCB, EPHA8, LRRK1, HUNK, PAX6, DCLK1, NUAK1, CAMK4, WNK2, PRKG2, FYN, ROR1, ROR2, EPHB2, PAK3, EPHB1, PRKG1, MAPK4	1.62059	0.498514
						GO:1905606~regulation of presynapse assembly	0.0426041	FARP1, LRRTM3, NRXN1, LRRC4B	5.10962	0.500843
						GO:0034332~adherens junction organization	0.0426041	CDH20, CDH22, CDH12, CDH15	5.10962	0.500843
						GO:0006811~ion transport	0.0430183	SLC8A3, SLC22A23, SLC22A15, SLCO3A1, SLC1A2, SLC17A6, FXYD6, SLC1A6	2.48182	0.500843
						GO:0045778~positive regulation of ossification	0.0453869	NELL1, SOX11, PTN	8.68635	0.500843
						GO:0048172~regulation of short-term neuronal synaptic plasticity	0.0453869	GRIK2, SHISA9, SHISA6	8.68635	0.500843
						GO:0016082~synaptic vesicle priming	0.0453869	RPH3A, UNC13C, UNC13A	8.68635	0.500843
						GO:0036376~sodium ion export from cell	0.0453869	ATP1A3, ATP1A2, ATP1B2	8.68635	0.500843
						GO:0030007~cellular potassium ion homeostasis	0.0453869	ATP1A3, ATP1A2, ATP1B2	8.68635	0.500843
						GO:0021633~optic nerve structural organization	0.0454196	KCNA2, PAX2	43.4318	0.500843
						GO:1990478~response to ultrasound	0.0454196	CXCL12, CXCR4	43.4318	0.500843
						GO:0033604~negative regulation of catecholamine secretion	0.0454196	CHGA, SYT4	43.4318	0.500843
						GO:0031099~regeneration	0.0454196	NFIB, ELAVL4	43.4318	0.500843
						GO:0072236~metanephric loop of Henle development	0.0454196	WNT7B, POU3F3	43.4318	0.500843
						GO:1990089~response to nerve growth factor	0.0454196	KCNC1, KCNC2	43.4318	0.500843
						GO:1990090~cellular response to nerve growth factor stimulus	0.04583	NTRK2, STMN2, ELAVL4, MAPT	4.96363	0.502652
						GO:0006874~cellular calcium ion homeostasis	0.0461934	SLC8A3, CXCL12, PRKCB, ATP2B2, ANK2, GRIK2, RYR3	2.69046	0.503928
						GO:0030155~regulation of cell adhesion	0.048968	NUAK1, EPHA8, TNR, CXCR4, PTPRJ	3.61931	0.53076
						GO:0030032~lamellipodium assembly	0.0491733	ABLIM2, ABLIM3, PTPRO, ARHGEF4	4.82575	0.53076

## Sheet: TableS3-M3
Top 50 TFs						Top 500 TGs						Top 20 TFs						Top 200 TGs
Term	PValue	Genes	Fold Enrichment	FDR		Term	PValue	Genes	Fold Enrichment	FDR		Term	PValue	Genes	Fold Enrichment	FDR		Term	PValue	Genes	Fold Enrichment	FDR
GO:0030182~neuron differentiation	9.73545e-09	MEF2C, EN2, OLIG1, LHX5, BHLHE22, OLIG2, LHX4, NEUROG1, POU3F2	20.556	9.22434e-07		GO:0007399~nervous system development	1.76035e-18	PCSK2, HDAC4, CAMK2B, SEMA5B, CNTFR, C3ORF70, MYT1L, SEMA3D, CRMP1, MSI1, CYP46A1, CPLX2, NEUROD2, DPYSL5, DPF1, BOC, EPHB2, ZNF423, SOX4, APC2, LGI1, MEF2C, SRRM4, RBFOX1, CAMK1D, RBFOX2, DSCAM, ST8SIA2, NR2F1, NAV1, SOX11, NRG2, L1CAM, MYT1, DCLK1, NELL1, FGF14, NRG3, FEZ1, SCN8A, KCNQ2, DCX, CSPG5, APBA1, LY6H, SCN2A	4.90016	3.35645e-15		GO:0048663~neuron fate commitment	0.000225306	OLIG2, BHLHE22, POU3F2	127.03	0.00757857		GO:0007411~axon guidance	1.51508e-13	SEMA5B, DSCAM, DCC, EPHA8, NRXN1, PTPRO, NRXN3, UNC5C, GLI2, NELL2, NFASC, DPYSL5, KIF5C, BOC, NRCAM, EPHB2, DSCAML1, EPHB1, CDK5R2	10.8784	1.6378e-10
GO:0007423~sensory organ development	1.68409e-07	SOX3, OLIG1, BHLHE22, OLIG2, NEUROG1	97.07	1.27654e-05		GO:0007411~axon guidance	3.44781e-18	RET, SEMA5B, SEMA3D, NRXN1, PTPRO, NRXN3, CRMP1, GLI2, DPYSL5, KIF5C, BOC, TNR, NRCAM, FYN, EPHB2, NEO1, EPHB1, LGI1, NGFR, UNC5A, SEMA4D, DSCAM, DCC, EPHA8, UNC5C, L1CAM, NELL2, NFASC, FEZ1, CNTN2, DSCAML1, CDK5R2	7.49937	3.35645e-15		GO:0007423~sensory organ development	0.000266851	OLIG2, BHLHE22, NEUROG1	116.868	0.00757857		GO:0007268~chemical synaptic transmission	4.36638e-12	GRIA1, UNC13A, KCNIP1, KCND3, CHRNA4, NRXN1, PCDH8, NRXN2, CACNA1A, GRIK4, SYT13, SLC6A1, ELFN2, SLC1A6, CACNA1G, GRM4, HRH2, ASIC2, SLC18A3	8.93918	1.59838e-09
GO:0048663~neuron fate commitment	3.66621e-07	GBX1, OLIG1, BHLHE22, OLIG2, POU3F2	80.8917	2.31582e-05		GO:0034765~regulation of ion transmembrane transport	2.69518e-13	HCN4, KCNJ6, KCNK10, KCNB1, KCND3, KCNC3, KCNH8, KCNC4, KCNA2, CACNA1A, NEDD4L, CACNA1D, CACNA1C, CACNA1E, CACNA1G, CACNG7, KCNQ1, SCN8A, KCNMA1, KCNQ2, ASIC2, SCN2A, SCN3A	7.64278	1.74917e-10		GO:0045595~regulation of cell differentiation	0.000526186	TFAP2A, UNCX, POU3F2	83.4771	0.0124531		GO:0007399~nervous system development	4.43583e-12	CAMK2B, SEMA5B, CNTFR, MYT1L, NRXN1, CRMP1, CPLX2, DPYSL5, BOC, EPHB2, ZNF423, TFAP2A, APC2, SRRM4, RBFOX1, DSCAM, ST8SIA2, UNCX, NAV1, MYT1, DCLK1, DCX, LY6H, SCN2A, DSCAML1	5.98513	1.59838e-09
GO:0030901~midbrain development	4.23504e-05	BARHL1, TAL2, EN2, OTX1	57.523	0.00200635		GO:0007416~synapse assembly	5.02708e-12	GRIA1, KIRREL3, GPM6A, DSCAM, NRXN1, NRXN3, NRXN2, ADD2, DNM3, NRG3, SPOCK2, DNER, NRCAM, MAPT, ASIC2, SDK2, SHANK2	10.3694	2.44693e-09		GO:0061564~axon development	0.000620612	OLIG2, BHLHE22, NEUROG1	76.8868	0.0125895		GO:0007416~synapse assembly	2.15154e-09	GRIA1, KIRREL3, GPM6A, DSCAM, NRXN1, DNER, NRXN2, NRCAM, MAPT, ASIC2, SHANK2	15.4587	5.81453e-07
GO:0021983~pituitary gland development	4.23504e-05	SOX3, PROP1, HESX1, GLI2	57.523	0.00200635		GO:0007268~chemical synaptic transmission	7.08143e-10	GRIA1, CHRNA4, NRXN1, KCNC4, CACNA1A, GRIK4, NRXN2, SLC6A1, SLC1A6, CACNA1E, CACNA1G, GRM4, GRM7, HRH2, NPTX1, SNCB, ASIC2, SLC18A3, CHRNB4, SLC12A5, PCDH8, GABRG2, KCNQ2, PNOC, APBA1, KCNK3	4.54006	2.75751e-07		GO:0007399~nervous system development	0.000840909	TFAP2A, UNCX, ZNF423, NEUROG1, POU3F2	10.7732	0.0149261		GO:0001764~neuron migration	1.29463e-08	KIRREL3, GPM6A, AUTS2, DCC, DNER, DCX, NRCAM, NAV1, NDNF, DCLK1, PRKG1, CDK5R2	10.912	2.79898e-06
GO:0061564~axon development	0.000110521	OLIG1, BHLHE22, OLIG2, NEUROG1	41.9762	0.00465416		GO:0071805~potassium ion transmembrane transport	1.06731e-09	HCN4, SLC24A3, KCNIP1, KCNK10, KCNB1, KCND3, ABCC8, KCNC3, KCNH8, KCNC4, KCNIP4, KCNA2, KCNQ1, KCNMB2, KCNMA1, KCNQ2, TMEM38A, KCNN3, KCNK3	6.36107	3.46343e-07		GO:0021979~hypothalamus cell differentiation	0.00486829	PROP1, POU3F2	389.56	0.0768108		GO:0007269~neurotransmitter secretion	2.28639e-06	UNC13A, GRM4, PTPRN2, NRXN1, NRXN3, NRXN2	27.0528	0.000411932
GO:0048666~neuron development	0.000422859	MEF2C, EN2, POU3F2, GLI2	26.7779	0.0145694		GO:2000311~regulation of AMPA receptor activity	9.39003e-09	CACNG7, MEF2C, NRXN1, GSG1L, SHISA9, CACNG4, SHANK1, CACNG5, SHISA6	19.0832	2.61177e-06		GO:0021559~trigeminal nerve development	0.00680931	TFAP2A, NEUROG1	278.257	0.0966922		GO:0034220~monoatomic ion transmembrane transport	7.11007e-06	GRIA1, ANO1, CHRNA4, TTYH1, KCNMB2, GRIK4, CACNA1A, ATP2B2, KCNN3, TRPM3	7.56721	0.00101744
GO:0009954~proximal/distal pattern formation	0.00195122	SP8, TP63, GLI2	44.8015	0.0528224		GO:0007269~neurotransmitter secretion	1.23551e-08	UNC13A, GRM4, PTPRN2, SYT2, SLC32A1, NRXN1, NRXN3, NRXN2, WNT7A, DGKI	14.8425	3.00692e-06		GO:0007417~central nervous system development	0.0084333	DMBX1, PROP1, SP8	20.4315	0.108866		GO:0086046~membrane depolarization during SA node cell action potential	7.52964e-06	HCN4, CACNA1D, ANK2, CACNA1G	86.5689	0.00101744
GO:0048513~animal organ development	0.00435679	MEF2C, FOXP4, FOXP2	29.8677	0.0971308		GO:0001764~neuron migration	1.43883e-08	KIRREL3, GPM6A, MEF2C, AUTS2, DCC, DCDC2, NAV1, NDNF, DCLK1, DNER, DCX, NRCAM, FYN, NEO1, CDK5R2, PRKG1, ASTN1	6.20465	3.11266e-06		GO:0030182~neuron differentiation	0.0122794	LHX5, NEUROG1, POU3F2	16.7914	0.13775		GO:0051965~positive regulation of synapse assembly	2.22232e-05	CUX2, ST8SIA2, NRXN1, EPHB2, ASIC2, EPHB1, LRRC4B	12.2174	0.00266926
GO:0007417~central nervous system development	0.00618965	DMBX1, SOX3, PROP1, NHLH1	10.4941	0.130327		GO:0007612~learning	8.04209e-08	SLC8A3, JPH4, SLC12A5, ATP8A1, PRKAR2B, NRXN1, NRXN3, CNTN2, FYN, EPHB2, SORCS3, SHANK2	8.9055	1.56579e-05		GO:0021794~thalamus development	0.0126109	TAL2, OLIG2	149.831	0.13775		GO:0070588~calcium ion transmembrane transport	3.57162e-05	CACNG7, GPM6A, CACNA1A, CACNA1D, ATP2B2, CACNA1C, CACNG4, TRPM3, CACNA1G	7.21407	0.00386092
GO:0042472~inner ear morphogenesis	0.00881113	TFAP2A, OTX1, NEUROG1	20.8007	0.170143		GO:0031175~neuron projection development	1.50673e-07	LGI1, GPM6A, UNC5A, EPHA8, NRXN1, STMN2, STMN4, L1CAM, RGMA, GPRIN3, GPRIN2, ATCAY, MAP2, TMEM108, MAPT, SH3GL2	5.65429	2.66691e-05		GO:0030901~midbrain development	0.0279252	BARHL1, TAL2	67.1655	0.283241		GO:0086091~regulation of heart rate by cardiac conduction	4.00256e-05	HCN4, KCND3, CACNA1D, ANK2, CACNA1C, CACNA1G	15.4587	0.00393342
GO:0042127~regulation of cell proliferation	0.00919447	TFAP2A, TFAP2E, STAT4, TCFL5	9.08257	0.170143		GO:0098962~regulation of postsynaptic neurotransmitter receptor activity	2.39474e-07	NRXN2, NPTX1, DLGAP3, SHISA9, CACNG4, CACNG5, SHISA6, BEGAIN	16.9629	3.88546e-05		GO:0009953~dorsal/ventral pattern formation	0.0373821	PROP1, SP8	49.9436	0.331766		GO:0007417~central nervous system development	5.40242e-05	DSCAM, PTPRZ1, NCAN, DNER, DCX, NRCAM, ASIC2, DSCAML1, DCLK1	6.81049	0.00486668
GO:0048856~anatomical structure development	0.00942743	TFAP2A, TFAP2E, NR2F1	20.0834	0.170143		GO:0006816~calcium ion transport	6.87466e-07	RYR1, CHRNA4, CAMK2A, CACNA1A, CACNA1D, ATP2B2, CACNA1C, CACNA1E, RYR3, CACNG7, CACHD1, FYN, CACNG5	6.50402	0.000102961		GO:0048839~inner ear development	0.0458187	ESRRB, NEUROG1	40.5792	0.382721		GO:0007155~cell adhesion	6.10128e-05	DSCAM, LRRN2, EPHA8, NRXN1, NTM, NCAN, PCDH8, NRXN3, NRXN2, AJAP1, NELL2, PDZD2, COL5A1, ADAM12, COL6A6, CNTNAP4, OPCML	3.29086	0.00490084
GO:0060513~prostatic bud formation	0.0125575	TP63, GLI2	155.312	0.206926		GO:0071277~cellular response to calcium ion	7.77375e-07	RYR1, SYT3, MEF2C, SYT2, KCNB1, NRXN1, ADCY1, SYT13, SYT9, SYT7, RYR3, NEUROD2, SYT12	6.43175	0.000103462		GO:0042472~inner ear morphogenesis	0.053259	TFAP2A, NEUROG1	34.7821	0.420154		GO:0086002~cardiac muscle cell action potential involved in contraction	6.34706e-05	CACNA1D, CACNA1C, SCN2A, SCN3A, CACNA1G	22.544	0.00490084
GO:0021979~hypothalamus cell differentiation	0.0125575	PROP1, POU3F2	155.312	0.206926		GO:0050808~synapse organization	7.97086e-07	SLC8A3, NFASC, WNT7B, CTNND2, TNR, APBB2, MAPT, SLC6A1, L1CAM, SNCB, PPFIA4	8.16338	0.000103462								GO:0021952~central nervous system projection neuron axonogenesis	8.73397e-05	DCX, EPHB2, EPHB1, DCLK1	43.2844	0.00629428
GO:0021559~trigeminal nerve development	0.0175371	TFAP2A, NEUROG1	110.937	0.276941		GO:0007417~central nervous system development	1.22895e-06	NGFR, ARNT2, NCAN, MSI1, MSI2, DCLK1, ACAN, PTPRZ1, DNER, ZIC1, DCX, NRCAM, NPTX1, ASIC2, DSCAML1, SH3GL2	4.81379	0.000149548								GO:0031175~neuron projection development	0.000182791	GPM6A, PTPRZ1, EPHA8, NRXN1, TMEM108, STMN2, STMN4, MAPT	6.76319	0.0123498
GO:0007399~nervous system development	0.020953	MEF2C, NR2F1, ZNF423, NEUROG1, POU3F2	4.6445	0.316378		GO:0070588~calcium ion transmembrane transport	1.3639e-06	GPM6A, SLC24A3, CACNA1A, CACNA1D, ATP2B2, CACNA1C, RYR3, CACNA1G, SLC8A3, CACNG7, CACHD1, TRPM3, CACNG4, CACNG5	5.56594	0.000156206								GO:0030534~adult behavior	0.00020282	ZFHX2, NRXN1, NRXN3, NRXN2, SHANK2	16.908	0.012897
GO:0045666~positive regulation of neuron differentiation	0.0217041	MEF2C, NEUROG1, GLI2	12.9427	0.316378		GO:0098703~calcium ion import across plasma membrane	1.61543e-06	SLC8A3, SCN8A, CACNA1A, CACNA1D, CACNA1C, SCN2A, SCN3A, CACNA1E, CACNA1G	10.546	0.000174736								GO:0007612~learning	0.000224875	JPH4, NRXN1, NRXN3, EPHB2, SORCS3, SHANK2	10.8211	0.013505
GO:0009952~anterior/posterior pattern specification	0.0249526	HES7, OTX1, GLI2	12.0087	0.35026		GO:0007420~brain development	1.94163e-06	ARNT2, ZFHX2, RTN1, SLC6A17, CADM1, CTTNBP2, SLC6A11, ATP2B2, UNC5C, ADCY1, NFASC, SBK1, COL4A1, CDH22, ZIC1, NNAT, NRCAM, DSCAML1, KCNK3, CDK5R2, SHANK2	3.58267	0.000198966								GO:0042391~regulation of membrane potential	0.000304782	HCN4, RIMS4, CHRNA4, ASIC2, SLC1A6, CACNA1G	10.1448	0.0173405
GO:0003139~secondary heart field specification	0.0274227	MEF2C, FOXH1	70.5964	0.358387		GO:0050804~modulation of synaptic transmission	2.69067e-06	GRIA1, NRG3, PRKAR2B, GRID1, CDH11, PCDH8, GRIK3, GRIK4, CACNA1A, FYN, LRRC4C, EPHB1	6.36107	0.000261936								GO:0060996~dendritic spine development	0.000391352	DSCAM, CAMK2A, EPHB2, EPHB1	27.0528	0.0211526
GO:0021794~thalamus development	0.0274227	TAL2, OLIG2	70.5964	0.358387		GO:0014059~regulation of dopamine secretion	3.52134e-06	SYT3, SYT2, SYT12, CHRNA4, KCNA2, SYT13, SYT9, SYT7	11.874	0.000326479								GO:0071625~vocalization behavior	0.000472009	NRXN1, NRXN3, NRXN2, SHANK2	25.4614	0.0242972
GO:0007219~Notch signaling pathway	0.0357823	HES7, ZNF423, TP63	9.87153	0.45205		GO:0007155~cell adhesion	4.35815e-06	CTNND2, NTM, NCAN, ACAN, PDZD2, TNR, NRCAM, PLXNC1, NEO1, OPCML, POSTN, SEMA4D, DSCAM, LRRN2, EPHA8, PCDH8, L1CAM, PARD3B, AJAP1, NFASC, OBSCN, COL5A1, FEZ1, COL4A3, ADAM12, CDH11, CNTN2, APBA1, COL6A6, DSCAML1, FREM2, CNTNAP4	2.53087	0.000385697								GO:0086015~SA node cell action potential	0.000824697	HCN4, ANK2, CACNA1G	64.9267	0.0405226
GO:0033147~negative regulation of intracellular estrogen receptor signaling pathway	0.0372108	FOXH1, TP63	51.7707	0.454932		GO:0034220~ion transmembrane transport	1.39979e-05	GRIA1, CHRNB4, ATP8A1, TTYH1, GRID1, CHRNA4, GRIK3, GRIK4, ATP1A3, NEDD4L, ATP2B2, GABRG2, ANO1, KCNK3	4.51728	0.00118495								GO:0006836~neurotransmitter transport	0.0012306	RIMS4, SLC6A1, CPLX2, SLC1A6, SLC18A3	10.6089	0.0578382
GO:0030902~hindbrain development	0.0396427	EN2, GLI2	48.535	0.469519		GO:0042391~regulation of membrane potential	1.48867e-05	HCN4, CHRNB4, RIMS4, CHRNA4, KCNH8, KCNMA1, GRIK3, NEDD4L, ASIC2, SLC1A6, GABRG2, CACNA1G	5.3433	0.00120768								GO:0050804~modulation of chemical synaptic transmission	0.00137981	GRIA1, PCDH8, GRIK4, CACNA1A, CPLX2, EPHB1	7.29513	0.0621489
GO:0021522~spinal cord motor neuron differentiation	0.0420686	GBX1, OLIG2	45.68	0.483152		GO:0048813~dendrite morphogenesis	1.87004e-05	RBFOX2, DSCAM, MAP2, DCX, DCDC2, MAP6, FYN, DCLK1	9.37422	0.00145639								GO:0006816~calcium ion transport	0.00145027	CACNG7, CHRNA4, CAMK2A, CACNA1A, CACNA1D, ATP2B2	7.21407	0.0627095
GO:0001501~skeletal system development	0.0450368	HES7, TP63, GLI2	8.69284	0.502028		GO:0071625~vocalization behavior	1.9659e-05	BRINP1, NRXN1, NRXN3, NRXN2, SHANK2, SHANK1	16.6978	0.00147215								GO:0006812~monoatomic cation transport	0.00189785	HCN4, TMEM63C, CACNA1A, TRPM3	16.0313	0.0789068
GO:0036342~post-anal tail morphogenesis	0.0493104	HES7, TP63	38.828	0.533961		GO:0007158~neuron cell-cell adhesion	2.73389e-05	RET, NRXN1, NRXN3, NRXN2, TNR, ASTN1	15.7156	0.00197144								GO:0098703~calcium ion import across plasma membrane	0.00211133	CACNA1A, CACNA1D, CACNA1C, CACNA1G	15.4587	0.0839587
						GO:0035556~intracellular signal transduction	4.44311e-05	LRRK1, TGFA, ADCY2, ADCY1, NLK, ADCY5, PRKAR2B, CHN2, APBB2, FYN, MAPK4, GUCY1A2, UNC13A, HUNK, DCDC2, NRG2, DCLK1, MAPK10, LAT2, NRG3, CAMK4, WNK2, DCX, ARHGEF4, DGKI, SPSB4	2.52226	0.00308955								GO:0000381~regulation of alternative mRNA splicing, via spliceosome	0.00225236	SRRM4, RBFOX1, CELF2, NOVA2, CELF5	9.01759	0.0839587
						GO:0051965~positive regulation of synapse assembly	5.4946e-05	CUX2, LRRN3, ST8SIA2, NRXN1, WNT7A, EPHB2, ASIC2, EPHB1, LRRC4B	6.67913	0.00368896								GO:0035176~social behavior	0.00225236	DSCAM, NRXN1, NRXN3, NRXN2, SHANK2	9.01759	0.0839587
						GO:0017158~regulation of calcium ion-dependent exocytosis	6.47973e-05	SYT3, SYT2, SYT12, SYT13, SYT9, SYT7	13.3583	0.00420534								GO:0098662~inorganic cation transmembrane transport	0.00283909	SCN2A, ASIC2, SCN3A, CACNA1G	13.9627	0.101051
						GO:0030534~adult behavior	6.7574e-05	ZFHX2, NRXN1, NRXN3, NRXN2, GABRG2, SHANK2, SHANK1	9.7404	0.00424408								GO:0097104~postsynaptic membrane assembly	0.00289784	NRXN1, NRXN2, EPHB2	36.0704	0.101051
						GO:0017156~calcium ion regulated exocytosis	8.1041e-05	SYT3, SYT2, SYT12, TSPAN18, SYT13, SYT9, SYT7	9.44523	0.00493084								GO:0001525~angiogenesis	0.00334745	NELL2, FGF9, NRXN1, NRXN3, NRCAM, NDNF, RORA, EPHB2, EPHB1	3.64757	0.113081
						GO:0050885~neuromuscular process controlling balance	8.99657e-05	JPH4, RBFOX1, RBFOX2, NRXN1, IGDCC3, TNR, SHANK1, ADCY5	7.42125	0.00530797								GO:0098970~postsynaptic neurotransmitter receptor diffusion trapping	0.00360047	CACNG7, CACNG4, SHISA6	32.4633	0.114474
						GO:0086046~membrane depolarization during SA node cell action potential	0.000108038	HCN4, CACNA1D, ANK2, CACNA1G	35.622	0.00618676								GO:1990416~cellular response to brain-derived neurotrophic factor stimulus	0.00360047	GRIA1, TMEM108, MAPT	32.4633	0.114474
						GO:0019228~neuronal action potential	0.000114355	CHRNB4, SCN8A, KCNMB2, KCNA2, SCN2A, SCN3A, CACNA1G	8.9055	0.00636141								GO:0010977~negative regulation of neuron projection development	0.00374606	RTN4RL1, DCC, PTPRO, STMN2, CRMP1	7.84138	0.1157
						GO:0010977~negative regulation of neuron projection development	0.000150662	BCL11A, RTN4RL1, DCC, PTPRO, NR2F1, STMN2, TNR, CRMP1, RGMA	5.80794	0.00814828								GO:0048675~axon extension	0.00436083	SEMA5B, AUTS2, DCX, DCLK1	12.0235	0.127407
						GO:0046928~regulation of neurotransmitter secretion	0.000164986	MEF2C, CHRNB4, SYT12, CAMK2A, SNCAIP, CPLX2	11.1319	0.00845334								GO:0042220~response to cocaine	0.00436083	GRIA1, ST8SIA2, SLC6A1, CACNG4	12.0235	0.127407
						GO:0010001~glial cell differentiation	0.000164986	ACAN, GAP43, NCAN, DNER, DTX1, PAX2	11.1319	0.00845334								GO:0086012~membrane depolarization during cardiac muscle cell action potential	0.00521728	HCN4, CACNA1D, CACNA1C	27.0528	0.148418
						GO:0035176~social behavior	0.00017107	BRINP1, GRID1, NRXN1, KCNQ1, NRXN3, NRXN2, SHANK2, SHANK1	6.72114	0.00854035								GO:0048813~dendrite morphogenesis	0.00547063	DSCAM, DCX, MAP6, DCLK1	11.0986	0.151635
						GO:0045956~positive regulation of calcium ion-dependent exocytosis	0.000208195	KCNB1, SYT9, SYT7, CDK5R2, CACNA1G	15.9027	0.0100901								GO:0086064~cell communication by electrical coupling involved in cardiac conduction	0.00612879	ATP1A3, ATP1B2, CACNA1C	24.9718	0.161591
						GO:0015705~iodide transport	0.000212477	ANO1, SLC5A8, TG, KCNQ1	29.685	0.0100901								GO:0086009~membrane repolarization	0.00612879	KCNIP1, KCND3, ATP1B2	24.9718	0.161591
						GO:0006813~potassium ion transport	0.000296496	KCNJ6, ABCC8, KCND3, KCNMB2, KCNMA1, KCNC4, KCNA2, ATP1B2, KCNK3	5.273	0.013435								GO:0035725~sodium ion transmembrane transport	0.00750461	HCN4, SLC6A11, SLC6A1, SCN2A, ASIC2, SCN3A	4.91869	0.192747
						GO:0030198~extracellular matrix organization	0.000300684	CSGALNACT1, VIT, POSTN, COL24A1, NDNF, SMOC2, COL4A2, COL5A1, COL4A1, COL4A4, SPOCK2, COL4A3, TNR, COL6A6	3.35153	0.013435								GO:0150052~regulation of postsynapse assembly	0.0076671	DCX, NRXN2, ASIC2, DCLK1	9.83737	0.192747
						GO:0010976~positive regulation of neuron projection development	0.000303617	CAMK2B, RET, CAMK1D, LRRC7, BCL11A, FEZ1, STMN2, GPC2, FYN, NDNF, ATP1B2	4.18635	0.013435								GO:0097623~potassium ion export across plasma membrane	0.00815146	KCNIP1, KCNB1, KCND3	21.6422	0.196022
						GO:0006811~ion transport	0.000320625	SLC8A3, SLC22A23, CHRNB4, SLC5A8, SLC24A3, SLC22A15, SLC12A5, SLC32A1, CHRNA4, FXYD6, KCNN3, SLC1A6	3.81664	0.013705								GO:0035249~synaptic transmission, glutamatergic	0.00816005	GRIA1, UNC13A, DSCAM, GRIK4	9.61877	0.196022
						GO:0086091~regulation of heart rate by cardiac conduction	0.000323796	HCN4, KCND3, KCNQ1, CACNA1D, ANK2, CACNA1C, CACNA1G	7.42125	0.013705								GO:0007613~memory	0.00849321	KCNK10, MAPT, SLC6A1, SCN2A, SORCS3	6.21903	0.19959
						GO:1990573~potassium ion import across plasma membrane	0.000475108	HCN4, KCNJ6, SLC12A5, ABCC8, KCNQ1, ATP1A3, ATP1B2	6.9265	0.0196816								GO:0007158~neuron cell-cell adhesion	0.00926005	NRXN1, NRXN3, NRXN2	20.2896	0.208544
						GO:0007156~homophilic cell adhesion via plasma membrane adhesion molecules	0.000572752	KIRREL3, RET, CADM3, DSCAM, CADM1, PCDH8, L1CAM, CDH11, CDH22, CDH12, CNTN2, DSCAML1, SDK2	3.32677	0.0232322								GO:0031110~regulation of microtubule polymerization or depolymerization	0.00926005	STMN2, STMN4, MAPT	20.2896	0.208544
						GO:0007165~signal transduction	0.000621072	GRIA1, CDS1, RET, CAMK2B, CNTFR, PDE1C, PDE1B, CHRNA4, CTNND2, NRXN1, LRRK1, NRXN3, NRXN2, SLA, C1QTNF4, SCUBE2, ARHGAP20, FGF9, DPYSL5, CHN2, SRGAP3, PRKG1, SH3GL2, GUCY1A2, CHRNB4, KCNK10, LRRN2, PDE4D, HUNK, NR2F1, ANK2, NRG2, ANK1, LRRC63, GABRG2, FNDC5, MAPK10, MFHAS1, OLFM2, FGF14, OLFM3, PDE10A, TG, CAMK4, PNOC, CSPG5, PPP1R12B, FBN1	1.66588	0.0246781								GO:0098609~cell-cell adhesion	0.00966477	KIRREL3, NFASC, LRRC7, TTYH1, DCC, BOC, NRCAM	3.86468	0.210773
						GO:0060997~dendritic spine morphogenesis	0.000737638	CTNND2, WNT7A, EPHB2, EPHB1, SHANK1	11.7178	0.0281604								GO:0001508~action potential	0.00974899	CHRNA4, KCNB1, KCND3, KCNMB2	9.01759	0.210773
						GO:0097503~sialylation	0.000737638	ST6GAL2, ST8SIA2, ST8SIA5, ST8SIA6, ST6GALNAC3	11.7178	0.0281604								GO:0071805~potassium ion transmembrane transport	0.0104524	HCN4, KCNK10, KCNB1, KCND3, KCNMB2, KCNN3	4.54033	0.221551
						GO:0098970~postsynaptic neurotransmitter receptor diffusion trapping	0.000848649	CACNG7, CACNG4, CACNG5, SHISA6	19.79	0.0317754								GO:0072089~stem cell proliferation	0.0121291	FGF9, TTYH1, WNT7B, GLI2	8.32393	0.252146
						GO:0060078~regulation of postsynaptic membrane potential	0.000898516	GRIA1, GRID1, KCNA2, GRIK3, GRIK4, GABRG2	7.8578	0.0326609								GO:0007409~axonogenesis	0.0141184	PTPRZ1, DCC, NRCAM, ADCY1, DSCAML1	5.35699	0.286537
						GO:0001508~action potential	0.000905848	CHRNB4, CHRNA4, KCNB1, KCNMB2, AKAP6	11.1319	0.0326609								GO:0061003~positive regulation of dendritic spine morphogenesis	0.0143136	CAMK2B, CUX2, EPHB2	16.2317	0.286537
						GO:0007605~sensory perception of sound	0.000985611	TFAP2A, SRRM4, GRM7, MYO3B, KCNQ1, SPNS2, COL4A3, DCDC2, CACNA1D, ATP2B2, ASIC2, SOBP	3.33956	0.0348598								GO:0031290~retinal ganglion cell axon guidance	0.0157257	NRCAM, EPHB2, EPHB1	15.4587	0.309081
						GO:0035725~sodium ion transmembrane transport	0.00100265	SLC8A3, HCN4, SLC24A3, SLC6A17, SCN8A, SLC6A11, SLC6A1, SCN2A, ASIC2, SCN3A	3.94049	0.0348598								GO:0031589~cell-substrate adhesion	0.0171949	TTYH1, ATP1B2, EPHB1	14.7561	0.331923
						GO:0051966~regulation of synaptic transmission, glutamatergic	0.00102921	MEF2C, UNC13A, GRM4, GRM7, FRRS1L, DGKI	7.63329	0.0351556								GO:0007215~glutamate receptor signaling pathway	0.0187201	GRIA1, KCNB1, GRIK4	14.1145	0.34299
						GO:0061564~axon development	0.00133221	NEUROD2, GRM7, VASH2, NMNAT2, MAPT, L1CAM	7.22068	0.0447209								GO:1900273~positive regulation of long-term synaptic potentiation	0.0187201	ADCY1, EPHB2, SLC18A3	14.1145	0.34299
						GO:0042472~inner ear morphogenesis	0.00154018	TFAP2A, FGF9, KCNQ1, ZIC1, EPHB2, SOBP, PAX2	5.56594	0.0498245								GO:0060292~long-term synaptic depression	0.0187201	GRIA1, SORCS2, SHANK2	14.1145	0.34299
						GO:0098609~cell-cell adhesion	0.00154277	KIRREL3, TTYH1, DCC, CTNND2, NFASC, OBSCN, LRRC7, BOC, IGDCC3, CDH11, NRCAM, NEO1, CD200	2.9685	0.0498245								GO:0048812~neuron projection morphogenesis	0.0202593	KIRREL3, GPM6A, NRXN1, MYO16	6.87055	0.359744
						GO:1903861~positive regulation of dendrite extension	0.00156997	CACNG7, SYT3, UNC13A, SYT2, NEDD4L	9.6799	0.0498245								GO:1903861~positive regulation of dendrite extension	0.0203001	CACNG7, UNC13A, SYT2	13.5264	0.359744
						GO:0030182~neuron differentiation	0.00160855	NEUROD2, MEF2C, RTN1, MYT1L, DOK5, WNT7B, NOVA2, WNT7A, GPC2, SOX11, ATP2B2, HIPK2	3.14312	0.0498245								GO:2001222~regulation of neuron migration	0.0219338	CAMK2B, CAMK2A, UNC5C	12.9853	0.382426
						GO:0021952~central nervous system projection neuron axonogenesis	0.0016122	DCX, EPHB2, EPHB1, DCLK1	16.1918	0.0498245								GO:0007274~neuromuscular synaptic transmission	0.0236201	CHRNA4, RIMBP2, KIF1B	12.4859	0.398958
						GO:2000300~regulation of synaptic vesicle exocytosis	0.00168941	RIMS4, NRXN3, CSPG5, WNT7A, APBA1, ADCY1, DGKI	5.46829	0.0513949								GO:0051928~positive regulation of calcium ion transport	0.0236201	CAMK2A, CACNA1D, ANK2	12.4859	0.398958
						GO:0007409~axonogenesis	0.00183814	DAB1, SEMA4D, PTPRZ1, DCC, WNT7A, NRCAM, ADCY1, DSCAML1, PAX2	4.00748	0.0546036								GO:0048168~regulation of neuronal synaptic plasticity	0.0253579	CAMK2B, CAMK2A, EPHB2	12.0235	0.421721
						GO:0009311~oligosaccharide metabolic process	0.00185097	ST6GAL2, ST8SIA2, ST8SIA5, ST8SIA6, ST6GALNAC3	9.27657	0.0546036								GO:0010976~positive regulation of neuron projection development	0.0269181	CAMK2B, LRRC7, STMN2, NDNF, ATP1B2	4.39883	0.421874
						GO:0070509~calcium ion import	0.00216497	CACNA1A, CACNA1D, CACNA1C, CACNA1E, CACNA1G	8.9055	0.0629135								GO:0050807~regulation of synapse organization	0.0271461	GPM6A, CTTNBP2, PTPRO	11.594	0.421874
						GO:0006024~glycosaminoglycan biosynthetic process	0.00263616	ACAN, NCAN, B3GAT1, GPC3, GPC2, HS3ST2	6.21314	0.0754796								GO:0021934~hindbrain tangential cell migration	0.0273184	EPHB2, EPHB1	72.1407	0.421874
						GO:0035249~synaptic transmission, glutamatergic	0.00292034	GRIA1, UNC13A, GRID1, GRIK3, GRIK4, TNR	6.07193	0.0824044								GO:0097118~neuroligin clustering involved in postsynaptic membrane assembly	0.0273184	NRXN1, NRXN2	72.1407	0.421874
						GO:0007626~locomotory behavior	0.00317354	CHRNB4, DSCAM, PDE1B, GNG7, APBA1, SOBP, ASTN1, ADCY5	4.1421	0.0882696								GO:0021965~spinal cord ventral commissure morphogenesis	0.0273184	DCC, GLI2	72.1407	0.421874
						GO:0006836~neurotransmitter transport	0.00322599	RIMS4, SLC6A17, SLC6A1, CPLX2, SLC1A6, SLC18A3	5.937	0.088465								GO:0095500~acetylcholine receptor signaling pathway	0.0289836	CHRNA4, LYPD1, LY6H	11.1943	0.441286
						GO:0060996~dendritic spine development	0.00338318	SLC12A5, CAMK2A, EPHB2, EPHB1	12.7221	0.0914869								GO:0060291~long-term synaptic potentiation	0.0318241	CAMK2B, GRIA1, CAMK2A, SHANK2	5.77126	0.477804
						GO:0045666~positive regulation of neuron differentiation	0.00409006	NEUROD2, MEF2C, DAB1, BRINP1, FEZ1, NRCAM, SOX11, GLI2	3.958	0.109087								GO:0051966~regulation of synaptic transmission, glutamatergic	0.034782	UNC13A, GRM4, FRRS1L	10.1448	0.515059
						GO:0031110~regulation of microtubule polymerization or depolymerization	0.00415925	STMN2, MAPRE3, STMN4, MAPT	11.874	0.109433								GO:1904717~regulation of AMPA glutamate receptor clustering	0.0362586	FRRS1L, SHISA6	54.1056	0.516727
						GO:0021766~hippocampus development	0.00445972	KIRREL3, DAB1, SLC32A1, FEZ1, ZIC1, DCX, CDK5R2	4.51728	0.115044								GO:0051936~gamma-aminobutyric acid reuptake	0.0362586	SLC6A11, SLC6A1	54.1056	0.516727
						GO:0003211~cardiac ventricle formation	0.00478947	MEF2C, SOX11, SOX4	26.7165	0.115044								GO:0051968~positive regulation of synaptic transmission, glutamatergic	0.0368066	CACNG7, NRXN1, CACNG4	9.83737	0.516727
						GO:0021631~optic nerve morphogenesis	0.00478947	EPHB2, EPHB1, PAX2	26.7165	0.115044								GO:0099171~presynaptic modulation of chemical synaptic transmission	0.0368066	NRXN3, NRXN2, ADCY1	9.83737	0.516727
						GO:0086015~SA node cell action potential	0.00478947	HCN4, ANK2, CACNA1G	26.7165	0.115044								GO:2000463~positive regulation of excitatory postsynaptic potential	0.0388755	GRIA1, CUX2, NRXN1	9.54804	0.530125
						GO:0033564~anterior/posterior axon guidance	0.00478947	UNC5A, DCC, UNC5C	26.7165	0.115044								GO:0019228~neuronal action potential	0.0409877	GRIA1, KCNMB2, SCN2A	9.27524	0.530125
						GO:1900452~regulation of long term synaptic depression	0.00478947	MAPT, SORCS3, DGKI	26.7165	0.115044								GO:0099175~regulation of postsynapse organization	0.0409877	NELL2, NRCAM, SHANK2	9.27524	0.530125
						GO:0051968~positive regulation of synaptic transmission, glutamatergic	0.00484519	CACNG7, NRXN1, TNR, CACNG4, CACNG5	7.18186	0.115044								GO:0007420~brain development	0.0429301	NFASC, NNAT, NRCAM, UNC5C, DSCAML1, CDK5R2	3.13655	0.530125
						GO:0090102~cochlea development	0.00484519	CECR2, KCNQ1, SOBP, KCNK3, PAX2	7.18186	0.115044								GO:0008016~regulation of heart contraction	0.0431422	KCNIP1, KCND3, CELF2	9.01759	0.530125
						GO:0097623~potassium ion export across plasma membrane	0.00503478	KCNB1, KCND3, KCNQ1, KCNA2	11.1319	0.116699								GO:0048013~ephrin receptor signaling pathway	0.04359	EPHA8, EPHB2, EPHB1, ANKS1B	5.09229	0.530125
						GO:0086010~membrane depolarization during action potential	0.00503478	SCN8A, SCN2A, SCN3A, CACNA1G	11.1319	0.116699								GO:0022008~neurogenesis	0.04359	FGF9, TTYH1, NAV1, EPHB1	5.09229	0.530125
						GO:1901379~regulation of potassium ion transmembrane transport	0.00709716	DPP6, KCNIP1, KCNIP4, CACNA1D	9.89501	0.161647								GO:0097116~gephyrin clustering involved in postsynaptic density assembly	0.045117	NRXN1, NRXN2	43.2844	0.530125
						GO:0030199~collagen fibril organization	0.00714002	ACAN, COL4A2, COL5A1, COL24A1, COL4A1, COL4A4, COL4A3	4.10122	0.161647								GO:0045762~positive regulation of adenylate cyclase activity	0.045117	CACNA1D, CACNA1C	43.2844	0.530125
						GO:0008306~associative learning	0.00830948	NEUROD2, TNR, SLC6A1, SHANK2, SHANK1	6.18438	0.183847								GO:0033564~anterior/posterior axon guidance	0.045117	DCC, UNC5C	43.2844	0.530125
						GO:0030010~establishment of cell polarity	0.00830948	FEZ1, KIF26B, WNT7A, EPHB1, PARD3B	6.18438	0.183847								GO:0086045~membrane depolarization during AV node cell action potential	0.045117	CACNA1C, CACNA1G	43.2844	0.530125
						GO:0007389~pattern specification process	0.00915521	APC2, NRG3, ZIC1, UNCX, GLI2	6.01723	0.200283								GO:0021631~optic nerve morphogenesis	0.045117	EPHB2, EPHB1	43.2844	0.530125
						GO:0021954~central nervous system neuron development	0.00959258	BRINP1, MAP2, NOVA2, MAPT	8.9055	0.206613								GO:0008038~neuron recognition	0.045117	NTM, OPCML	43.2844	0.530125
						GO:0099590~neurotransmitter receptor internalization	0.0097629	CACNG7, CACNG4, CACNG5	19.0832	0.206613								GO:1900452~regulation of long-term synaptic depression	0.045117	MAPT, SORCS3	43.2844	0.530125
						GO:0098943~neurotransmitter receptor transport, postsynaptic endosome to lysosome	0.0097629	CACNG7, CACNG4, CACNG5	19.0832	0.206613								GO:1900738~positive regulation of phospholipase C-activating G protein-coupled receptor signaling pathway	0.045117	CHGA, NRXN1	43.2844	0.530125
						GO:0001501~skeletal system development	0.0107151	HDAC4, ACAN, NCAN, CDH11, ALPL, SOX11, SOX4, GLI2, FBN1	2.99065	0.224325								GO:0061564~axon development	0.0475745	VASH2, NMNAT2, MAPT	8.54298	0.547107
						GO:0031589~cell-substrate adhesion	0.0110081	TTYH1, ATP1B2, SORBS1, EPHB1	8.48143	0.225609								GO:2000300~regulation of synaptic vesicle exocytosis	0.0475745	RIMS4, SYT2, SYT13	8.54298	0.547107
						GO:0019226~transmission of nerve impulse	0.0110081	CACNG7, NFASC, CACNG4, CACNG5	8.48143	0.225609								GO:0007389~pattern specification process	0.0498504	APC2, UNCX, GLI2	8.32393	0.567245
						GO:0045595~regulation of cell differentiation	0.0120222	APC2, TFAP2A, SPOCK2, UNCX, TNR	5.56594	0.243826								GO:0097119~postsynaptic density protein 95 clustering	0.0538945	NRXN1, NRXN2	36.0704	0.594489
						GO:0000226~microtubule cytoskeleton organization	0.012641	APC2, MAP2, MAP7, CNTN2, MAP6, CRMP1, TTLL11, MAPT, PARD3B	2.90397	0.249711								GO:0098907~regulation of SA node cell action potential	0.0538945	HCN4, ANK2	36.0704	0.594489
						GO:0001525~angiogenesis	0.012774	NRXN1, NRXN3, WNT7A, TGFA, NDNF, RORA, VASH1, NELL2, COL4A2, FGF9, NRCAM, EPHB2, EPHB1	2.27003	0.249711								GO:0099590~neurotransmitter receptor internalization	0.0538945	CACNG7, CACNG4	36.0704	0.594489
						GO:0031915~positive regulation of synaptic plasticity	0.0128254	NEUROD2, EPHB2, CPLX2	16.6978	0.249711								GO:1901018~positive regulation of potassium ion transmembrane transporter activity	0.0625918	ANK2, ATP1B2	30.9175	0.66335
						GO:1990416~cellular response to brain-derived neurotrophic factor stimulus	0.0128254	TMEM108, MAPT, SH3GL2	16.6978	0.249711								GO:0021828~gonadotrophin-releasing hormone neuronal migration to the hypothalamus	0.0625918	NELL2, NDNF	30.9175	0.66335
						GO:0007613~memory	0.0134526	SLC8A3, KCNK10, ABCC8, MAPT, SLC6A1, SCN2A, SORCS3	3.58267	0.259328								GO:0009744~response to sucrose	0.0625918	GRIA1, SLC6A1	30.9175	0.66335
						GO:0050807~regulation of synapse organization	0.014183	GPM6A, CTTNBP2, PTPRO, SHANK2	7.74392	0.267068								GO:0042297~vocal learning	0.0625918	NRXN1, NRXN2	30.9175	0.66335
						GO:0035235~ionotropic glutamate receptor signaling pathway	0.014183	GRIA1, GRID1, GRIK3, GRIK4	7.74392	0.267068								GO:0007605~sensory perception of sound	0.0665034	TFAP2A, SRRM4, CACNA1D, ATP2B2, ASIC2	3.27912	0.694479
						GO:0000381~regulation of alternative mRNA splicing, via spliceosome	0.0142656	SRRM4, RBFOX1, RBFOX2, CELF2, NOVA2, CELF5	4.17446	0.267068								GO:1990573~potassium ion import across plasma membrane	0.0668139	HCN4, ATP1A3, ATP1B2	7.05725	0.694479
						GO:0090129~positive regulation of synapse maturation	0.0162474	CAMK2B, NEUROD2, NRXN1	14.8425	0.292904								GO:0008543~fibroblast growth factor receptor signaling pathway	0.0678196	FGF9, EPHA8, EPHB2, EPHB1	4.24357	0.698219
						GO:0038007~netrin-activated signaling pathway	0.0162474	DSCAM, UNC5A, UNC5C	14.8425	0.292904								GO:1904646~cellular response to amyloid-beta	0.0693745	CACNA1A, ATP1A3, EPHB2	6.90709	0.706215
						GO:0007196~adenylate cyclase-inhibiting G-protein coupled glutamate receptor signaling pathway	0.0162474	GRM4, GRM7, GRIK3	14.8425	0.292904								GO:0003163~sinoatrial node development	0.0712095	HCN4, CACNA1G	27.0528	0.706215
						GO:0014808~release of sequestered calcium ion into cytosol by sarcoplasmic reticulum	0.0162474	RYR1, TMEM38A, RYR3	14.8425	0.292904								GO:0098943~neurotransmitter receptor transport, postsynaptic endosome to lysosome	0.0712095	CACNG7, CACNG4	27.0528	0.706215
						GO:0007271~synaptic transmission, cholinergic	0.0178238	RIC3, CHRNB4, CHRNA4, LYPD1	7.1244	0.318375								GO:0090129~positive regulation of synapse maturation	0.0712095	CAMK2B, NRXN1	27.0528	0.706215
						GO:1904646~cellular response to beta-amyloid	0.0193401	NGFR, CACNA1A, ATP1A3, FYN, EPHB2	4.83995	0.34232								GO:0036323~vascular endothelial growth factor receptor-1 signaling pathway	0.0745904	EPHA8, EPHB2, EPHB1	6.62517	0.732215
						GO:0097104~postsynaptic membrane assembly	0.0200111	NRXN1, NRXN2, EPHB2	13.3583	0.344794								GO:0035790~platelet-derived growth factor receptor-alpha signaling pathway	0.0772441	EPHA8, EPHB2, EPHB1	6.49267	0.732215
						GO:0097484~dendrite extension	0.0200111	AUTS2, TMEM108, SH3GL2	13.3583	0.344794								GO:0021549~cerebellum development	0.0772441	MYO16, PRKG1, CDK5R2	6.49267	0.732215
						GO:0006171~cAMP biosynthetic process	0.0200111	ADCY2, ADCY1, ADCY5	13.3583	0.344794								GO:0050885~neuromuscular process controlling balance	0.0772441	JPH4, NRXN1, ADCY5	6.49267	0.732215
						GO:0001574~ganglioside biosynthetic process	0.0240998	ST8SIA2, ST8SIA6, ST6GALNAC3	12.1439	0.398774								GO:0097503~sialylation	0.0797485	ST6GAL2, ST8SIA2	24.0469	0.732215
						GO:0071313~cellular response to caffeine	0.0240998	RYR1, TMEM38A, RYR3	12.1439	0.398774								GO:0038007~netrin-activated signaling pathway	0.0797485	DSCAM, UNC5C	24.0469	0.732215
						GO:0038063~collagen-activated tyrosine kinase receptor signaling pathway	0.0240998	COL4A2, COL4A1, COL4A3	12.1439	0.398774								GO:0021930~cerebellar granule cell precursor proliferation	0.0797485	RORA, ZNF423	24.0469	0.732215
						GO:0010842~retina layer formation	0.0241693	TFAP2A, DSCAM, SDK2, HIPK2	6.36107	0.398774								GO:0038145~macrophage colony-stimulating factor signaling pathway	0.0799273	EPHA8, EPHB2, EPHB1	6.36536	0.732215
						GO:0021510~spinal cord development	0.0241693	VIT, ZIC1, SOX11, SOX4	6.36107	0.398774								GO:0038109~Kit signaling pathway	0.0799273	EPHA8, EPHB2, EPHB1	6.36536	0.732215
						GO:0051260~protein homooligomerization	0.024373	KCTD8, KCNB1, KCND3, KCNC3, KCNC4, KCNA2, KCTD1, MAPT	2.80488	0.398774								GO:0031547~brain-derived neurotrophic factor receptor signaling pathway	0.0881463	EPHA8, EPHB2, EPHB1	6.01173	0.768986
						GO:0048013~ephrin receptor signaling pathway	0.0271625	EPHA8, FYN, EPHB2, EPHB1, ANKS1B	4.36544	0.437069								GO:0030178~negative regulation of Wnt signaling pathway	0.0881463	APC2, FGF9, TRABD2B	6.01173	0.768986
						GO:0007162~negative regulation of cell adhesion	0.0271625	DAB1, DSCAM, SEMA4D, PLXNC1, EPHB2	4.36544	0.437069								GO:0035791~platelet-derived growth factor receptor-beta signaling pathway	0.0881463	EPHA8, EPHB2, EPHB1	6.01173	0.768986
						GO:0086012~membrane depolarization during cardiac muscle cell action potential	0.0284969	HCN4, CACNA1D, CACNA1C	11.1319	0.447973								GO:0098655~monoatomic cation transmembrane transport	0.0881463	ANO1, TMEM63C, TRPM3	6.01173	0.768986
						GO:0099505~regulation of presynaptic membrane potential	0.0289906	GRIA1, KCNA2, GRIK3, GRIK4	5.937	0.447973								GO:0006171~cAMP biosynthetic process	0.0882093	ADCY1, ADCY5	21.6422	0.768986
						GO:0019933~cAMP-mediated signaling	0.0289906	PDE4D, AKAP6, ADCY2, ADCY1	5.937	0.447973								GO:0031915~positive regulation of synaptic plasticity	0.0882093	EPHB2, CPLX2	21.6422	0.768986
						GO:2000463~positive regulation of excitatory postsynaptic potential	0.0289906	CUX2, NRXN1, WNT7A, SHANK1	5.937	0.447973								GO:0048012~hepatocyte growth factor receptor signaling pathway	0.0937594	EPHA8, EPHB2, EPHB1	5.79702	0.792554
						GO:0001662~behavioral fear response	0.0289906	NEUROD2, BRINP1, GNG7, LYPD1	5.937	0.447973								GO:0042472~inner ear morphogenesis	0.0937594	TFAP2A, FGF9, EPHB2	5.79702	0.792554
						GO:0001958~endochondral ossification	0.0315776	SMPD3, CSGALNACT1, MEF2C, ALPL	5.74549	0.480324								GO:0034605~cellular response to heat	0.0937594	ANO1, ARPP21, MAPT	5.79702	0.792554
						GO:0006812~cation transport	0.0315776	HCN4, ANO1, TMEM63C, TRPM3	5.74549	0.480324								GO:0007165~signal transduction	0.0938455	GRIA1, CAMK2B, CNTFR, KCNK10, LRRN2, CHRNA4, NRXN1, CAMK2A, NRXN3, HUNK, NRXN2, SLA, ANK2, PTPRZ1, FGF9, DPYSL5, SRGAP3, PRKG1	1.48914	0.792554
						GO:0031113~regulation of microtubule polymerization	0.0331868	MAP2, MAPRE3, MAPT	10.2756	0.489505								GO:0097484~dendrite extension	0.0965929	AUTS2, TMEM108	19.6747	0.803207
						GO:0060306~regulation of membrane repolarization	0.0331868	KCNQ1, NEDD4L, AKAP6	10.2756	0.489505								GO:0042753~positive regulation of circadian rhythm	0.0965929	RORA, PRKG1	19.6747	0.803207
						GO:0086064~cell communication by electrical coupling involved in cardiac conduction	0.0331868	ATP1A3, ATP1B2, CACNA1C	10.2756	0.489505								GO:0038063~collagen-activated tyrosine kinase receptor signaling pathway	0.099473	EPHA8, EPHB2, EPHB1	5.59713	0.820842
						GO:0048791~calcium ion-regulated exocytosis of neurotransmitter	0.0331868	RIMS4, SYT2, SYT7	10.2756	0.489505
						GO:0007628~adult walking behavior	0.0371011	DAB1, ZIC1, CNTN2, HIPK2	5.39728	0.543127
						GO:1904322~cellular response to forskolin	0.038154	ADCY2, ADCY1, ADCY5	9.54161	0.554373
						GO:0030154~cell differentiation	0.0387213	CAMK2B, SEMA5B, SYT3, MEF2C, SRRM4, UNC13A, SYT2, CADM1, WNT7B, NR2F1, SLA, NEDD4L, SOX11, CPLX2, MYT1, DLK1, NELL1, FSTL5, TMEFF2, FGF9, ZIC1, FYN, ZNF423, SOX4	1.54878	0.558447
						GO:0006636~unsaturated fatty acid biosynthetic process	0.043384	ELOVL2, SCD5, ELOVL6	8.9055	0.607575
						GO:0045778~positive regulation of ossification	0.043384	SCUBE2, NELL1, SOX11	8.9055	0.607575
						GO:0030007~cellular potassium ion homeostasis	0.043384	KCNMA1, ATP1A3, ATP1B2	8.9055	0.607575
						GO:0007275~multicellular organism development	0.043674	RET, FSTL5, TMEFF2, CDH11, CDH22, GREB1, CDH12, HUNK	2.47375	0.607575
						GO:0007224~smoothened signaling pathway	0.0439631	FGF9, BOC, GPC3, GPC2, GLI2, HIPK2	3.10657	0.607575
						GO:0036309~protein localization to M-band	0.0443121	OBSCN, ANK2	44.5275	0.607575
						GO:0021633~optic nerve structural organization	0.0443121	KCNA2, PAX2	44.5275	0.607575
						GO:0042113~B cell activation	0.0462459	LAT2, HDAC4, CHRNA4, EPHB2	4.9475	0.625283
						GO:0048675~axon extension	0.0462459	SEMA5B, AUTS2, DCX, DCLK1	4.9475	0.625283
						GO:0086002~cardiac muscle cell action potential involved in contraction	0.0488625	CACNA1D, CACNA1C, CACNA1G	8.34891	0.638492
						GO:0060402~calcium ion transport into cytosol	0.0488625	JPH4, CACNA1C, JPH1	8.34891	0.638492
						GO:0099645~neurotransmitter receptor localization to postsynaptic specialization membrane	0.0488625	LGI1, CACNG7, NPTX1	8.34891	0.638492
						GO:0007216~G-protein coupled glutamate receptor signaling pathway	0.0488625	GRM4, GRM7, GRIK3	8.34891	0.638492
						GO:0060074~synapse maturation	0.0488625	SEZ6, SEZ6L, SHANK1	8.34891	0.638492
						GO:0007616~long-term memory	0.0495186	GRIA1, CAMK4, ADCY1, SHANK1	4.81379	0.640616
						GO:0006814~sodium ion transport	0.0496831	SLC5A8, SCN8A, NEDD4L, ATP1B2, SCN2A, SCN3A	3.00186	0.640616

[truncated: 45 more sheets: TableS3-M4, TableS3-M5, TableS3-M6, TableS3-M7, TableS3-M8, TableS3-M9, TableS3-M10, TableS3-M11, TableS3-M12, TableS3-M13, TableS3-M14, TableS3-M15, TableS3-M16, TableS3-M17, TableS3-M18, TableS3-M19, TableS3-M20, TableS3-M21, TableS3-M22, TableS3-M23 …]
